# Supplementary material for: Identification of a PadR-type regulator essential for intracellular pathogenesis of Burkholderia pseudomallei
Source: Sci Rep. 2021 May 17;11:10405. doi: 10.1038/s41598-021-89852-7 (PMC8128862; doi:10.1038/s41598-021-89852-7)
Supplement: Supplementary file 2 — Supplementary Information 2. [file 41598_2021_89852_MOESM2_ESM.xlsx]

## Sheet: Sheet1
Supplemental Table 1: Total transcriptome of BP1026B_II1198
		Empty Vector				BP1026B_II1198
		Normalized Transcripts			Expression	Normalized Transcripts			Expression
Synonym	Product	Replicate 1	Replicate 2	Replicate 3	RPKM	Replicate 1	Replicate 2	Replicate 3	RPKM	pValue	qValue	Fold Change	Log2FC
BP1026B_I0001	carboxylate-amine ligase	94552	134638	122576	105	101510	96227	87566	85	2.3362e-16	1.66295e-15	0.809524	-0.304855
BP1026B_I0002	hypothetical protein	74985	79794	79007	64	74706	71938	70881	59	8.788e-10	2.86112e-09	0.921875	-0.117357
BP1026B_I0003	hypothetical protein	1963125	3361208	2848114	8107	4093541	3999493	3314357	11316	0.0532012	0.0638537	1.39583	0.481124
predicted RNA	-	109146	152311	138284	2081	202387	176396	146961	2738	0.00387007	0.00533572	1.31571	0.395845
BP1026B_I0004	5-methylaminomethyl-2-thiouridine methyltransferase	77169	56465	58132	32	82032	87115	94664	44	0.0337316	0.0415118	1.375	0.459432
BP1026B_I0005	DNA-binding protein HU	4277852	5543088	5491260	18294	5187563	5013987	4481769	17542	0.241101	0.264818	0.958894	-0.0605573
BP1026B_I0006	cobalamin synthesis protein/P47K family protein	126978	116428	116962	89	105774	106286	99400	77	9.6934e-15	5.66413e-14	0.865169	-0.208947
BP1026B_I0007	HpaH	101263	149395	138058	266	74549	68336	66119	143	9.38538e-45	7.34875e-43	0.537594	-0.895411
BP1026B_I0008	general secretion pathway protein D	475474	515661	516546	221	530035	531490	504013	229	3.03335e-10	1.0383e-09	1.0362	0.0513012
BP1026B_I0009	general secretory pathway protein E	258506	230963	234487	161	276754	279472	269800	184	0.000285283	0.00045218	1.14286	0.192645
BP1026B_I0010	general secretion pathway protein F	151419	141768	144897	119	151233	162133	171966	132	2.40931e-07	5.70582e-07	1.10924	0.149576
BP1026B_I0011	general secretion pathway protein C	14575	7049	6971	23	12168	14229	17238	35	0.230749	0.254563	1.52174	0.605721
BP1026B_I0012	general secretion pathway protein G	196653	308039	277302	575	145694	139302	125872	302	1.39031e-73	4.14709e-71	0.525217	-0.929013
BP1026B_I0013	general secretion pathway protein H	87047	72469	75208	132	88131	92381	95898	155	0.000141256	0.000231449	1.17424	0.23173
BP1026B_I0014	general secretory pathway protein I	74678	67849	72461	202	78505	72054	75522	212	1.53214e-06	3.22273e-06	1.0495	0.069709
BP1026B_I0015	general secretory pathway protein J	122197	107277	116232	189	122370	120579	124658	201	1.2964e-08	3.6288e-08	1.06349	0.0888093
BP1026B_I0016	general secretion pathway protein K	52600	52361	45967	46	46228	47960	47356	44	9.62884e-13	4.48106e-12	0.956522	-0.0641303
BP1026B_I0018	general secretion pathway protein L	58828	53523	59066	39	50584	57166	66293	40	2.2378e-08	6.07928e-08	1.02564	0.0365259
BP1026B_I0017	general secretory pathway protein M	62558	61381	63656	123	79972	78736	85255	160	0.00856147	0.0113477	1.30081	0.379414
BP1026B_I0019	general secretory pathway protein N	107272	52821	72203	97	115523	118091	111377	145	0.0503827	0.0606838	1.49485	0.579996
BP1026B_I0020	RND efflux system outer membrane lipoprotein	31141	32715	30137	19	32937	34351	31687	20	2.83843e-07	6.68417e-07	1.05263	0.0740006
BP1026B_I0021	hypothetical protein	34039	33145	32348	121	34545	35959	34019	127	1.36789e-07	3.34445e-07	1.04959	0.0698214
BP1026B_I0022	MarR family protein	59075	57123	59095	118	45746	49419	48719	97	2.53328e-19	2.60566e-18	0.822034	-0.28273
BP1026B_I0023	hypothetical protein	4006	6470	5971	43	3135	4335	4208	30	1.14812e-14	6.63754e-14	0.697674	-0.519374
BP1026B_I0024	EmrB/QacA family drug resistance transporter	40627	40383	40076	25	40727	41004	39944	25	1.06447e-09	3.42819e-09	1	0
BP1026B_I0025	LysR family transcriptional regulator	26617	21651	22617	25	25264	27083	27512	28	2.74737e-05	4.94243e-05	1.12	0.163499
BP1026B_I0027	LrgA family protein	3460	875	1271	3	4027	4277	4194	8	0.00213455	0.00303813	2.66667	1.41504
BP1026B_I0026	hypothetical protein	13765	11305	12666	16	16977	13922	13187	19	0.000347715	0.000545476	1.1875	0.247928
BP1026B_I0028	flagellar basal body-associated protein FliL	39183	51556	50143	86	25379	25555	20605	43	1.32949e-48	1.32189e-46	0.5	-1
BP1026B_I0029	flagellar motor switch protein FliM	330514	449988	410852	397	306319	285551	252959	281	5.65737e-19	5.51132e-18	0.707809	-0.498569
BP1026B_I0030	flagellar motor switch protein FliN	129990	106418	104964	228	143632	154673	165836	310	0.00348054	0.00482881	1.35965	0.443234
BP1026B_I0031	flagellar protein FliO	28025	23201	23880	37	31363	31053	30279	46	0.000416843	0.000647435	1.24324	0.314109
BP1026B_I0032	flagellar biosynthesis protein FliP	62197	84026	79885	98	60981	56155	52428	74	1.35422e-22	1.98661e-21	0.755102	-0.405256
BP1026B_I0033	flagellar biosynthesis protein FliQ	24535	30482	28557	102	27877	25383	21378	91	9.4017e-11	3.446e-10	0.892157	-0.164631
BP1026B_I0034	flagellar biosynthetic protein FliR	43547	37291	39866	51	45319	44342	43569	56	4.06773e-07	9.34371e-07	1.09804	0.13493
BP1026B_I0035	MerR family transcriptional regulator	25104	30424	28632	65	21981	25840	23668	55	2.32663e-12	1.03582e-11	0.846154	-0.241008
BP1026B_I0036	aklanonic acid methyl transferase	2667	2360	3013	3	3009	3203	3118	3	0.00194207	0.0027806	1	0
BP1026B_I0037	hypothetical protein	358	225	197	0	391	304	464	0	0.439833	0.467048	#DIV/0!	#DIV/0!
BP1026B_I0038	ATP-binding cassette, ABC transporter	20071	19690	19995	19	22716	22786	21795	22	3.53959e-05	6.26682e-05	1.15789	0.211504
BP1026B_I0039	ABC transporter ATP-binding protein	3832	3069	2954	3	3272	3547	3579	3	0.000111384	0.000184726	1	0
BP1026B_I0040	ABC transporter permease	3783	2551	3526	3	3228	3513	2917	3	2.74806e-06	5.60528e-06	1	0
BP1026B_I0041	sensor kinase protein	7245	4555	5602	4	6859	6530	6629	4	0.000297189	0.000470813	1	0
BP1026B_I0042	DNA-binding response regulator	2585	1374	2209	3	2407	2371	2759	3	0.00686162	0.00919187	1	0
BP1026B_I0043	outer membrane porin	907	778	1040	0	732	958	773	0	5.05465e-05	8.78288e-05	#DIV/0!	#DIV/0!
BP1026B_I0044	type III DNA modification methyltransferase	30026	37920	34494	16	33172	30762	35162	16	1.59162e-09	5.00245e-09	1	0
BP1026B_I0045	type III restriction enzyme	50960	50783	49289	16	63023	62744	65033	20	0.00632708	0.00851404	1.25	0.321928
BP1026B_I0046	outer membrane porin	1339	1637	1499	1	1563	1610	1622	1	0.000712693	0.00107834	1	0
BP1026B_I0047	AraC family transcription regulator	5695	5734	6078	6	5051	7202	5891	6	1.12968e-05	2.13528e-05	1	0
BP1026B_I0048	branched-chain amino acid ABC transporter ATP-binding protein	1366	1125	1215	1	1600	1397	1857	2	0.120612	0.137666	2	1
BP1026B_I0049	branched-chain amino acid ABC transporter ATP-binding protein	1324	582	543	1	1159	1570	1409	1	0.247218	0.271347	1	0
BP1026B_I0050	branched chain amino acid ABC transporter ATP-binding protein/permease	444	437	325	0	382	508	597	0	0.368001	0.395396	#DIV/0!	#DIV/0!
BP1026B_I0051	branched chain amino acid ABC transporter permease	1120	382	604	0	719	979	587	0	0.0181496	0.0231546	#DIV/0!	#DIV/0!
BP1026B_I0052	hypothetical protein	3044	3224	2680	2	3240	3380	4351	2	0.0138203	0.0178717	1	0
BP1026B_I0053	phenylacetaldehyde dehydrogenase	8802	5811	7302	4	11057	10077	9670	6	0.0588048	0.0700958	1.5	0.584963
BP1026B_I0054	hypothetical protein	2850	2408	2612	6	2340	2713	2204	6	4.80551e-08	1.25163e-07	1	0
BP1026B_I0055	hypothetical protein	5272	5683	5041	6	6110	7232	6155	8	0.00184056	0.00264493	1.33333	0.415037
BP1026B_I0056	short chain dehydrogenase/reductase family oxidoreductase	3873	2108	2630	3	3319	3288	3072	4	0.000806252	0.00121141	1.33333	0.415037
BP1026B_I0057	glucose-methanol-choline oxidoreductase	10987	8940	8772	5	10193	10370	11848	6	7.88324e-05	0.000133137	1.2	0.263034
BP1026B_I0059	PadR-like family transcriptional regulator	7509	10801	9663	28	6777	6942	6383	20	2.96893e-17	2.35112e-16	0.714286	-0.485427
BP1026B_I0058	hypothetical protein	57603	45527	46584	42	63042	64288	59268	52	0.00341433	0.00474432	1.2381	0.308122
BP1026B_I0060	fatty acid desaturase	13149	6785	8050	9	15231	18288	19801	18	0.485554	0.512816	2	1
BP1026B_I0061	hypothetical protein	18890	11502	10629	16	27755	31975	33744	37	0.0383087	0.0468501	2.3125	1.20945
BP1026B_I0062	AraC family transcription regulator	13907	10699	11254	11	13786	12041	13211	11	1.97085e-05	3.61189e-05	1	0
BP1026B_I0063	acyl-CoA dehydrogenase	113647	126324	121742	99	35324	35553	34937	29	7.58776e-239	9.50594e-236	0.292929	-1.77138
BP1026B_I0064	acetyl-CoA acetyltransferase	9421	10303	10824	8	3514	3680	4805	3	2.1492e-63	3.84646e-61	0.375	-1.41504
BP1026B_I0065	fatty oxidation complex subunit alpha	36826	25542	26851	14	17710	18451	20526	8	3.13273e-26	6.51942e-25	0.571429	-0.807355
BP1026B_I0066	alpha-methylacyl-CoA racemase	32430	15041	19162	19	22458	24601	29752	22	7.66901e-05	0.000129764	1.15789	0.211504
BP1026B_I0067	lipoprotein	71412	72779	75496	129	77817	76357	71214	132	3.83244e-07	8.84213e-07	1.02326	0.0331669
BP1026B_I0068	hypothetical protein	1996	2055	2613	4	2172	2065	2209	4	7.39966e-07	1.63382e-06	1	0
BP1026B_I0069	hypothetical protein	158860	72364	92539	244	105027	115946	141731	274	4.17572e-07	9.58122e-07	1.12295	0.167295
BP1026B_I0070	lipoprotein	127782	110797	119128	323	109874	108699	107945	294	4.68485e-13	2.25564e-12	0.910217	-0.135718
predicted RNA	-	9656	17466	16329	629	11193	10338	10845	469	4.15336e-17	3.24802e-16	0.745628	-0.423472
BP1026B_I0071	transmembrane regulator PrtR	2936	671	899	1	1703	2237	3598	3	0.701418	0.721814	3	1.58496
BP1026B_I0072	ECF sigma factor PrtI	3805	2424	2719	5	2563	3082	2699	5	1.07985e-07	2.6805e-07	1	0
BP1026B_I0073	catalase	3688	3070	3672	3	3031	3131	3724	3	7.45839e-07	1.64505e-06	1	0
BP1026B_I0074	cytochrome B561	2868	3625	2892	5	2982	2459	2210	4	1.63154e-11	6.58079e-11	0.8	-0.321928
BP1026B_I0075	DNA gyrase subunit B	397245	538638	506815	194	471104	476668	458968	189	6.57115e-13	3.1042e-12	0.974227	-0.0376704
BP1026B_I0076	DNA polymerase III subunit beta	496209	687454	637699	549	546654	526736	478518	468	2.69907e-17	2.15375e-16	0.852459	-0.230298
BP1026B_I0077	chromosomal replication initiation protein	166991	244497	222592	138	173595	170983	153794	109	1.29997e-23	2.13728e-22	0.789855	-0.34034
BP1026B_I0078	50S ribosomal protein L34	52871	39110	45206	338	59377	57018	49304	409	0.000151246	0.000247171	1.21006	0.275078
BP1026B_I0079	ribonuclease P protein component	65008	66160	66575	194	81802	74924	70356	223	0.000109373	0.000181631	1.14948	0.200987
BP1026B_I0080	hypothetical protein	11706	12559	13329	46	11668	11340	11868	43	3.56217e-09	1.0769e-08	0.934783	-0.0972972
BP1026B_I0081	inner membrane protein translocase component YidC	399402	614626	555156	311	419165	392482	354753	231	1.19477e-23	1.97468e-22	0.742765	-0.429022
BP1026B_I0082	hypothetical protein	176965	270684	250820	503	212699	214218	211900	460	1.01725e-09	3.28627e-09	0.914513	-0.128925
BP1026B_I0083	hypothetical protein	151	774	399	3	258	438	421	2	0.000385798	0.000601303	0.666667	-0.584963
BP1026B_I0084	tRNA modification GTPase TrmE	32124	29742	30620	21	33648	33042	41039	25	1.82843e-05	3.36466e-05	1.19048	0.251539
BP1026B_I0085	lipoprotein	22302	34469	30142	37	48832	50174	49653	64	0.537499	0.563402	1.72973	0.790547
BP1026B_I0086	lipoprotein	19114	18240	17388	15	22440	23101	25046	20	0.0034944	0.00484697	1.33333	0.415037
BP1026B_I0087	putative lipoprotein	4337	8101	7073	41	5808	5168	4821	33	7.04702e-11	2.61198e-10	0.804878	-0.313158
BP1026B_I0089	hypothetical protein	38060	59199	51777	271	59295	57124	49904	302	2.45564e-06	5.04167e-06	1.11439	0.156256
BP1026B_I0088	hypothetical protein	40160	64123	56396	171	62540	60410	54795	189	7.66161e-06	1.47851e-05	1.10526	0.14439
BP1026B_I0090	spermidine n(1)-acetyltransferase	52292	76324	70123	118	56453	58324	52680	99	1.84835e-16	1.33696e-15	0.838983	-0.253286
BP1026B_I0091	hypothetical protein	81234	137888	121887	303	89528	89353	84626	234	4.68431e-18	4.09812e-17	0.772277	-0.372809
BP1026B_I0092	YaeQ protein	45888	42014	45357	80	40179	42874	42537	75	3.51591e-12	1.53048e-11	0.9375	-0.0931094
BP1026B_I0093	glyoxalase family protein	17412	20738	20739	47	22463	21029	17791	48	1.11444e-06	2.39398e-06	1.02128	0.0303736
BP1026B_I0094	O6-methylguanine-DNA methyltransferase	20124	20063	16798	17	20482	20498	20016	18	4.20118e-06	8.357e-06	1.05882	0.0824622
BP1026B_I0095	DNA-3-methyladenine glycosylase II	15006	5308	7480	9	12989	13607	12790	13	0.0642168	0.0759973	1.44444	0.530515
BP1026B_I0096	glutamate--cysteine ligase	259855	225670	250445	151	243311	243037	229134	147	5.23688e-07	1.18255e-06	0.97351	-0.0387324
BP1026B_I0097	RNA polymerase sigma factor	292518	235329	239398	176	432043	432608	437791	299	0.155594	0.175106	1.69886	0.76457
BP1026B_I0098	hypothetical protein	47986	32267	37657	71	52086	48330	50990	91	0.00101577	0.00150349	1.28169	0.358048
predicted RNA	-	29326	25612	28396	566	39384	37782	34905	762	0.00262022	0.0036875	1.34629	0.428989
BP1026B_I0099	hypothetical protein	387877	427893	428903	727	501052	495792	506646	879	2.8158e-06	5.73227e-06	1.20908	0.273908
BP1026B_I0100	LysR family transcriptional regulator	62457	55646	52364	58	46586	45225	41791	45	4.36932e-22	6.13665e-21	0.775862	-0.366128
BP1026B_I0101	ABC transporter substrate-binding protein	21252	28554	26794	23	23965	24899	23592	22	4.52754e-09	1.34857e-08	0.956522	-0.0641303
BP1026B_I0102	histone deacetylase family protein	19951	20091	18946	17	24660	24832	25761	22	0.00258714	0.0036434	1.29412	0.371969
BP1026B_I0103	carbon-nitrogen family hydrolase	21760	18803	18601	22	27395	29135	27377	31	0.0330229	0.0406635	1.40909	0.494765
BP1026B_I0106	hypothetical protein	28283	40683	40058	127	30618	27976	22596	94	4.17939e-18	3.67692e-17	0.740157	-0.434096
BP1026B_I0107	hypothetical protein	66782	111449	103950	194	61301	62376	60134	126	4.79259e-29	1.31095e-27	0.649485	-0.622633
BP1026B_I0108	hypothetical protein	105623	186406	156098	148	226277	225755	208232	218	0.741976	0.759682	1.47297	0.558731
BP1026B_I0109	Lys tRNA	3544	5514	3708	55	3428	3716	3151	45	5.92607e-11	2.21882e-10	0.818182	-0.289507
BP1026B_I0110	thioesterase family protein	19460	29693	26037	61	18861	18487	14011	42	5.62029e-21	6.9166e-20	0.688525	-0.53842
BP1026B_I0111	patatin-like phospholipase family protein	54372	46891	50517	58	49305	51187	48831	57	9.00403e-11	3.30799e-10	0.982759	-0.025091
BP1026B_I0112	D-isomer specific 2-hydroxyacid dehydrogenase	65066	73648	67302	67	82897	83853	77616	80	0.000324206	0.000510001	1.19403	0.255839
BP1026B_I0113	LysR family transcriptional regulator	408074	394343	419465	385	402051	400621	383977	374	1.64437e-11	6.62402e-11	0.971429	-0.0418202
BP1026B_I0114	DNA topoisomerase III	499105	664673	635211	220	630777	610767	551350	219	8.34213e-11	3.07564e-10	0.995455	-0.00657265
BP1026B_I0115	thioredoxin	11887	13465	11460	32	12191	11337	10172	30	1.28953e-09	4.11493e-09	0.9375	-0.0931094
BP1026B_I0116	SMF family protein	5463	2418	3588	3	4537	5585	5670	4	0.0539052	0.0646535	1.33333	0.415037
BP1026B_I0117	peptide deformylase	68666	80922	81215	152	103823	104221	99347	203	0.00525255	0.00714019	1.33553	0.417408
BP1026B_I0118	methionyl-tRNA formyltransferase	28784	18638	21015	23	28574	31433	30141	30	0.00383538	0.00528948	1.30435	0.383329
BP1026B_I0119	homoserine/homoserine lactone efflux protein	41898	46465	48949	71	43531	42514	39905	66	2.58262e-13	1.27684e-12	0.929577	-0.105353
BP1026B_I0120	M48 family peptidase	449099	479416	465886	541	498056	496729	488093	576	8.19633e-10	2.67405e-09	1.0647	0.0904402
BP1026B_I0121	ribosomal RNA small subunit methyltransferase B	92582	43759	50154	44	71171	88046	113355	64	0.123378	0.140619	1.45455	0.540568
BP1026B_I0122	hypothetical protein	320888	353231	322166	561	321211	326307	316995	544	1.45541e-09	4.59973e-09	0.969697	-0.0443941
BP1026B_I0123	sensor kinase protein	468250	530023	513469	209	488509	481025	443565	195	1.98762e-14	1.12267e-13	0.933014	-0.100029
BP1026B_I0124	DNA-binding response regulator	291769	235375	253384	397	268088	284582	269874	419	5.03195e-06	9.91823e-06	1.05542	0.0778112
BP1026B_I0125	Phe tRNA	9627	16515	13093	172	11256	12035	10483	148	2.10954e-11	8.38463e-11	0.860465	-0.216811
BP1026B_I0126	prophage integrase	86099	139062	121397	102	127414	123331	117771	108	1.22989e-08	3.45626e-08	1.05882	0.0824622
BP1026B_I0127	hypothetical protein	16331	15116	16586	5	16617	17667	18234	6	1.76097e-05	3.24623e-05	1.2	0.263034
BP1026B_I0128	hypothetical protein	810	247	397	1	673	814	853	3	0.370134	0.397483	3	1.58496
BP1026B_I0129	hypothetical protein	923	1114	1245	3	1214	1016	795	2	5.40448e-05	9.35442e-05	0.666667	-0.584963
BP1026B_I0130	hypothetical protein	848	1643	1315	6	753	981	915	4	1.93271e-12	8.67228e-12	0.666667	-0.584963
BP1026B_I0131	hypothetical protein	2177	1800	2066	8	1246	2062	1942	7	8.53275e-09	2.43837e-08	0.875	-0.192645
BP1026B_I0132	putative phage-encoded membrane protein	1943	1808	1521	9	935	1062	985	5	3.43554e-22	4.89097e-21	0.555556	-0.847997
BP1026B_I0133	hypothetical protein	1903	2249	2004	10	1522	1719	2099	8	5.97742e-09	1.75211e-08	0.8	-0.321928
BP1026B_I0134	hypothetical protein	3371	3566	3353	15	2386	2839	3091	12	6.5715e-12	2.77198e-11	0.8	-0.321928
BP1026B_I0135	Phage Rha protein	13455	20788	20367	33	14924	12716	13439	25	2.1945e-16	1.56922e-15	0.757576	-0.400538
BP1026B_I0136	phage transcriptional activator	3170	4396	4376	15	3833	3311	3761	14	1.39793e-07	3.4139e-07	0.933333	-0.0995357
BP1026B_I0137	putative phage DNA-binding protein	5532	7255	6243	21	5024	4894	4142	15	3.18259e-13	1.5587e-12	0.714286	-0.485427
BP1026B_I0138	hypothetical protein	5560	8992	8548	32	6809	6222	6338	27	5.52463e-11	2.07223e-10	0.84375	-0.245112
BP1026B_I0139	Putative phage DNA-binding protein	89966	148328	129589	267	85827	84415	86105	186	5.31554e-24	8.99906e-23	0.696629	-0.521537
BP1026B_I0140	putative phage-encoded membrane protein	107249	174229	165029	205	119274	116311	116316	162	5.54308e-22	7.64799e-21	0.790244	-0.33963
BP1026B_I0141	hypothetical protein	186738	331860	283593	618	177315	169348	167223	396	7.14616e-41	4.56771e-39	0.640777	-0.642106
BP1026B_I0142	hypothetical protein	124489	179851	155387	139	115864	110678	93503	96	1.11412e-28	2.89579e-27	0.690647	-0.533979
BP1026B_I0143	Phage-related tail protein	1466	845	857	2	999	1217	1181	2	0.00866414	0.0114716	1	0
BP1026B_I0144	bacteriophage tail protein	12463	13889	12018	4	13992	13858	14151	4	2.76801e-05	4.9767e-05	1	0
BP1026B_I0145	hypothetical protein	1079	1427	1848	12	1177	1277	1376	11	1.41436e-06	2.99107e-06	0.916667	-0.125531
BP1026B_I0146	putative phage tail protein	1776	1894	1941	5	1820	1732	2247	5	4.04029e-05	7.09316e-05	1	0
BP1026B_I0147	Major tail tube protein	3071	5136	5623	9	5018	4900	4750	9	7.61877e-05	0.000129053	1	0
BP1026B_I0148	Phage tail sheath monomer	2777	3093	2229	2	3486	2924	2550	2	0.000366024	0.000571764	1	0
BP1026B_I0149	phage tail fiber assembly protein	1307	1366	977	1	1280	1318	1331	1	0.00328001	0.0045678	1	0
BP1026B_I0150	Phage-related tail fiber protein	5741	6250	5385	2	5963	6232	6449	2	3.71631e-05	6.56115e-05	1	0
BP1026B_I0151	phage tail protein I	1930	729	1178	2	1937	1907	1757	3	0.443574	0.470781	1.5	0.584963
BP1026B_I0152	phage baseplate assembly protein	5666	3538	3392	4	5376	6203	6858	6	0.0976788	0.112744	1.5	0.584963
BP1026B_I0153	Phage baseplate assembly protein	413	684	448	1	514	661	537	1	0.0583251	0.0696034	1	0
BP1026B_I0154	baseplate assembly protein V	1190	1100	1156	1	1382	1516	1197	2	0.0381933	0.0467272	2	1
BP1026B_I0157	hypothetical protein	2044941	3563938	3261699	5866	1732825	1657324	1614473	3309	0.503044	0.529681	0.564098	-0.825982
BP1026B_I0158	Phage tail completion protein	13704	14994	15205	31	14452	13216	13262	29	6.70212e-09	1.94993e-08	0.935484	-0.0962153
BP1026B_I0159	bacteriophage tail completion protein R	1951	3021	3043	6	2607	2379	2097	5	3.61321e-09	1.09181e-08	0.833333	-0.263034
BP1026B_I0160	Prophage LysC protein	275	144	274	1	251	284	415	2	0.704092	0.724328	2	1
BP1026B_I0161	Putative phage-encoded lipoprotein	662	539	831	1	618	649	906	1	0.0139653	0.0180443	1	0
BP1026B_I0162	Putative phage-encoded peptidoglycan bindingprotein	1383	1413	1407	1	1196	921	1001	1	1.56855e-10	5.56994e-10	1	0
BP1026B_I0163	Prophage membrane protein	878	424	488	2	730	608	684	2	0.0545862	0.0654282	1	0
BP1026B_I0164	Prophage membrane protein	115	97	80	0	67	278	167	0	0.0585714	0.0698383	#DIV/0!	#DIV/0!
BP1026B_I0165	Phage-related tail protein	137	114	173	0	211	98	247	0	0.989571	0.991947	#DIV/0!	#DIV/0!
BP1026B_I0166	putative bacteriophage protein	143	35	32	0	26	98	54	0	0.0375914	0.0460447	#DIV/0!	#DIV/0!
BP1026B_I0167	Phage head completion-stabilization protein	310	96	187	0	402	97	368	0	0.407333	0.435045	#DIV/0!	#DIV/0!
BP1026B_I0168	Phage terminase, endonuclease subunit	969	713	495	1	1277	1369	919	1	0.308718	0.334395	1	0
BP1026B_I0169	Phage major capsid protein	2882	3327	3107	3	3409	3535	3281	3	0.000437059	0.000677156	1	0
BP1026B_I0170	Phage capsid scaffolding protein	1049	1131	1146	1	1288	1185	845	1	0.000939116	0.00139829	1	0
BP1026B_I0171	Phage terminase, ATPase subunit	5608	4376	5798	2	5119	6083	5567	3	4.42449e-05	7.7373e-05	1.5	0.584963
BP1026B_I0172	Phage portal protein	8059	8977	9322	8	12233	12773	10068	11	0.0147733	0.0190294	1.375	0.459432
BP1026B_I0173	addiction module antidote protein	109035	128050	133590	346	194277	201396	175805	533	0.345669	0.372168	1.54046	0.623363
BP1026B_I0174	addiction module killer protein	76383	125407	113738	333	124192	125534	125780	397	9.44026e-06	1.80121e-05	1.19219	0.253617
BP1026B_I0175	ATPase	100600	171672	155017	113	108019	104639	97071	82	1.17223e-24	2.09795e-23	0.725664	-0.462627
BP1026B_I0176	hypothetical protein	4231	6485	5133	44	6122	5725	6477	50	0.000495703	0.000764234	1.13636	0.184425
BP1026B_I0177	phage baseplate assembly protein	4254	4359	4295	13	5608	5770	5218	16	0.0108071	0.0141416	1.23077	0.29956
BP1026B_I0178	phage tail protein I	2249	1380	1417	4	1957	2093	1818	4	0.0035802	0.00496268	1	0
BP1026B_I0179	Phage-encoded modification methylase	4404	4302	4561	9	4478	4053	4703	9	1.22632e-05	2.30542e-05	1	0
BP1026B_I0180	hypothetical protein	18487	31990	27700	51	18784	18360	18685	36	2.18651e-19	2.26012e-18	0.705882	-0.5025
BP1026B_I0181	phage tail completion protein	32776	28341	31152	84	35564	36989	40474	102	0.000113962	0.000188623	1.21429	0.280108
BP1026B_I0182	type VI secretion system	172678	181056	175989	224	185144	187612	199574	242	1.55483e-07	3.76623e-07	1.08036	0.111508
BP1026B_I0183	type VI secretion system	148356	157439	160591	115	155765	141516	127043	105	9.01673e-16	6.00221e-15	0.913043	-0.131245
BP1026B_I0184	type VI secretion system	23243	37319	32300	47	19818	17900	17524	28	9.57451e-31	3.02903e-29	0.595745	-0.747234
BP1026B_I0185	hypothetical protein	3098	6277	5851	48	2622	2183	2510	23	1.19637e-45	1.04084e-43	0.479167	-1.0614
BP1026B_I0186	lipoprotein	301862	324352	343905	481	287947	287950	278780	423	5.92863e-11	2.21882e-10	0.879418	-0.185379
BP1026B_I0187	type VI secretion system	357774	402711	383194	734	402845	413111	396532	778	7.07408e-09	2.04864e-08	1.05995	0.0839901
BP1026B_I0188	type VI secretion system	944830	1425388	1270642	813	1196715	1149806	1028000	754	0.66808	0.690001	0.927429	-0.108691
BP1026B_I0189	type VI secretion system	2482174	3437578	3059294	5733	3188864	3201394	2870028	5913	0.175175	0.195771	1.0314	0.0446
BP1026B_I0190	type VI secretion system	170463	213068	203472	405	187710	180856	169428	371	3.09895e-14	1.71029e-13	0.916049	-0.126503
BP1026B_I0191	type VI secretion system	204398	205045	199383	110	197911	199609	184793	105	2.24149e-11	8.86969e-11	0.954545	-0.0671142
BP1026B_I0192	type VI secretion system	64788	71260	70105	62	67825	64506	64700	59	7.21987e-09	2.08507e-08	0.951613	-0.0715533
BP1026B_I0193	type VI secretion system	254396	204854	216056	84	277245	285444	286004	105	0.00903375	0.0119383	1.25	0.321928
BP1026B_I0194	type VI secretion system	64298	68176	65539	58	72114	68667	69737	62	4.44114e-06	8.80357e-06	1.06897	0.0962153
BP1026B_I0195	type VI secretion system	125953	141056	137334	144	160012	155561	161068	170	8.03603e-06	1.5479e-05	1.18056	0.239466
BP1026B_I0196	type VI secretion system	137165	151219	150468	147	178748	174327	168382	175	4.37809e-05	7.66257e-05	1.19048	0.251539
BP1026B_I0197	type VI secretion system	748119	863467	837708	209	797996	795860	781431	203	0.393715	0.421074	0.971292	-0.0420232
BP1026B_I0198	hypothetical protein	61692	77555	74841	135	41284	42218	39130	77	5.79761e-50	6.15529e-48	0.57037	-0.810029
BP1026B_I0199	hypothetical protein	130766	128477	139285	137	100183	104417	116632	110	7.53646e-19	7.20739e-18	0.80292	-0.316672
BP1026B_I0200	TolC family type I secretion outer membrane protein	16488	11707	14153	9	15496	15665	16555	11	0.00010419	0.000173345	1.22222	0.289507
BP1026B_I0201	colicin V processing peptidase	10548	12582	10719	4	12420	11705	10058	5	3.95693e-07	9.10924e-07	1.25	0.321928
BP1026B_I0202	secretion protein	2740	2804	2205	2	2663	2601	2550	2	7.27361e-06	1.40753e-05	1	0
BP1026B_I0203	hypothetical protein	814	758	735	4	1205	950	1251	6	0.89662	0.905	1.5	0.584963
BP1026B_I0204	hypothetical protein	123632	132546	124461	549	116343	118668	120056	512	3.81991e-13	1.85201e-12	0.932605	-0.100662
BP1026B_I0205	hypothetical protein	51697	53000	51266	219	45501	45429	55520	205	1.21343e-12	5.56438e-12	0.936073	-0.095307
BP1026B_I0206	peptidase	236377	339243	312176	136	298633	294536	278107	134	2.89719e-08	7.75887e-08	0.985294	-0.0213737
BP1026B_I0207	hypothetical protein	1744	1445	2174	15	2802	2975	3487	27	0.557833	0.58335	1.8	0.847997
BP1026B_I0208	lipoprotein	34308	30450	31460	63	36292	36439	34331	70	2.35464e-06	4.8518e-06	1.11111	0.152003
BP1026B_I0209	acyltransferase family protein	4627	4536	4529	4	5488	4484	4955	4	0.000177444	0.000287658	1	0
BP1026B_I0210	methyltransferase small domain-containing protein	27074	9759	13389	14	21264	22910	27306	20	0.0374183	0.0458416	1.42857	0.514573
BP1026B_I0211	hypothetical protein	116579	143202	142064	148	121780	122267	118121	133	6.37633e-15	3.83314e-14	0.898649	-0.154171
BP1026B_I0212	hypothetical protein	54484	67718	65385	100	46026	44438	41305	70	6.71121e-30	1.94625e-28	0.7	-0.514573
BP1026B_I0213	TetR family transcriptional regulator	17348	25056	22140	33	20535	21198	21219	32	3.13831e-08	8.36783e-08	0.969697	-0.0443941
BP1026B_I0214	hypothetical protein	233	23	73	0	109	206	136	1	0.613447	0.636619	#DIV/0!	#DIV/0!
BP1026B_I0215	monocarboxylate MFS permease	14323	12089	13602	10	11152	11752	10939	8	5.24709e-12	2.242e-11	0.8	-0.321928
predicted RNA	-	29673	12088	18933	381	46367	52211	53205	954	0.00390636	0.00538027	2.50394	1.3242
BP1026B_I0216	nitroreductase family protein	176021	149537	166107	270	144392	152686	165208	254	2.9689e-14	1.64432e-13	0.940741	-0.0881309
BP1026B_I0217	molecular chaperone, Hsp70 class	35123	31449	29384	25	33216	34379	34871	27	4.26562e-07	9.77317e-07	1.08	0.111031
BP1026B_I0218	cold shock transcription regulator protein	68169	118552	101043	470	88218	86369	75020	407	1.08138e-12	5.01016e-12	0.865957	-0.207632
BP1026B_I0219	amino acid permease	105162	120540	118357	71	91794	95562	90781	57	3.36284e-16	2.35099e-15	0.802817	-0.316857
BP1026B_I0220	class III extradiol-type catecholic dioxygenase family protein	3887	3998	2980	4	3800	3454	4068	4	7.29515e-05	0.000124041	1	0
BP1026B_I0221	3-octaprenyl-4-hydroxybenzoate carboxy-lyase	139163	96731	113529	195	149805	155956	156423	258	0.00123008	0.00180175	1.32308	0.403897
BP1026B_I0222	glutaredoxin-like protein	326581	551969	495888	1482	395857	382544	366014	1234	2.00914e-17	1.62811e-16	0.832659	-0.264203
BP1026B_I0223	protein methyltransferase HemK	8686	3894	4534	6	7928	9862	11318	11	0.668605	0.690429	1.83333	0.874469
BP1026B_I0224	peptide chain release factor 1	33383	36751	35305	32	32903	32377	34552	31	2.96435e-10	1.01635e-09	0.96875	-0.0458037
BP1026B_I0225	glutamyl-tRNA reductase	485808	409195	405780	333	464952	507718	520356	383	1.29877e-07	3.1854e-07	1.15015	0.201822
BP1026B_I0226	hypothetical protein	3818	3177	3860	15	3896	3300	3380	15	4.20361e-06	8.35919e-06	1	0
BP1026B_I0227	peptidase, M24 family protein	130646	101081	101300	61	145177	152918	152412	82	0.00228491	0.0032389	1.34426	0.426815
BP1026B_I0228	isochorismatase family protein	10762	9122	8822	17	10750	12002	11940	20	0.000920458	0.00137214	1.17647	0.234465
BP1026B_I0229	hydrolase	52226	65454	63860	96	53415	52053	52455	84	6.88749e-16	4.66413e-15	0.875	-0.192645
BP1026B_I0230	ABC transporter ATP-binding protein	340972	457203	429185	245	404078	402226	350731	231	2.96918e-12	1.30336e-11	0.942857	-0.0848889
BP1026B_I0231	hypothetical protein	1676	1214	957	4	884	1407	1762	4	0.00118578	0.00174033	1	0
BP1026B_I0232	glycerophosphoryl diester phosphodiesterase family protein	29494	12634	16772	20	27134	28016	43576	33	0.375708	0.402847	1.65	0.722466
BP1026B_I0233	hypothetical protein	25727	27080	26929	155	25694	24426	24067	144	1.428e-09	4.51995e-09	0.929032	-0.106199
BP1026B_I0234	GABA permease	195552	215143	213890	148	176959	168919	158629	119	1.29506e-21	1.70785e-20	0.804054	-0.314636
BP1026B_I0235	AraC/XylS family transcriptional regulator	32942	15140	17763	26	22497	26554	28485	30	0.000173205	0.000281222	1.15385	0.206451
BP1026B_I0236	NADH dehydrogenase subunit B	39677	31981	33629	69	35400	36374	34952	70	1.22246e-08	3.43849e-08	1.01449	0.0207586
BP1026B_I0237	hypothetical protein	11323	9494	9482	35	11827	12298	11399	41	0.000317953	0.000501424	1.17143	0.228269
BP1026B_I0238	GTP-dependent nucleic acid-binding protein EngD	162235	173898	167494	153	163529	165301	153682	146	5.92592e-13	2.81639e-12	0.954248	-0.0675633
BP1026B_I0239	hypothetical protein	274454	409638	377563	966	504471	498050	483984	1353	0.00120029	0.00176039	1.40062	0.486067
BP1026B_I0240	putative lipoprotein	906	1664	1180	9	699	735	836	5	4.376e-17	3.41361e-16	0.555556	-0.847997
BP1026B_I0241	ubiquinone biosynthesis hydroxylase family protein	295142	174613	210954	193	214288	212528	238582	189	5.17919e-07	1.16994e-06	0.979275	-0.0302146
BP1026B_I0242	thiol:disulfide interchange protein DsbC	395763	480492	469378	615	424060	418604	392601	564	2.89299e-14	1.60511e-13	0.917073	-0.124891
BP1026B_I0243	peptidase	137180	122372	127773	70	138669	133026	133157	73	1.25015e-09	3.99741e-09	1.04286	0.0605415
BP1026B_I0244	acyl carrier protein phosphodiesterase	48553	52846	49172	84	52900	51981	50681	86	5.12208e-09	1.51272e-08	1.02381	0.0339473
BP1026B_I0245	uracil-DNA glycosylase	19695	11978	12965	18	17061	17218	17355	21	0.000200057	0.00032248	1.16667	0.222392
BP1026B_I0246	adenylate cyclase	21453	11666	13287	23	23044	22296	20799	34	0.0399875	0.0488078	1.47826	0.563901
BP1026B_I0247	Indole-3-glycerol phosphate synthase	86341	84084	83373	107	108484	104173	103075	133	0.000352505	0.000552437	1.24299	0.313815
BP1026B_I0248	anthranilate phosphoribosyltransferase	85158	76271	80427	78	105562	107852	108039	103	0.00329257	0.00458428	1.32051	0.401098
BP1026B_I0249	anthranilate synthase component II	65302	80186	74094	123	86000	86672	82807	144	0.000121614	0.000200629	1.17073	0.22741
BP1026B_I0250	anthranilate synthase component I	130255	136244	134711	89	160125	166046	156048	107	2.80585e-05	5.0375e-05	1.20225	0.265734
BP1026B_I0251	phosphoglycolate phosphatase	53721	63554	59556	80	47970	48457	49010	66	3.46462e-19	3.4613e-18	0.825	-0.277534
BP1026B_I0252	ribulose-phosphate 3-epimerase	73542	71201	75386	105	67376	67482	63711	95	1.12849e-10	4.0884e-10	0.904762	-0.14439
BP1026B_I0253	ApaG protein	73161	103236	90758	237	66737	68343	62534	175	2.99215e-19	3.04267e-18	0.738397	-0.437532
BP1026B_I0255	hypothetical protein	19310	32342	30872	191	19283	16678	20828	131	2.04545e-21	2.63095e-20	0.685864	-0.544006
BP1026B_I0254	membrane-bound lytic murein transglycosylase A	191739	221169	224321	189	197702	195272	192575	174	1.04756e-12	4.85709e-12	0.920635	-0.119299
BP1026B_I0256	phenylacetate-CoA ligase	45203	51937	49286	37	51095	49704	45240	37	2.71189e-10	9.35424e-10	1	0
BP1026B_I0257	phenylacetic acid degradation protein PaaI	18848	22049	21277	52	26518	25361	23175	63	0.000454858	0.000703687	1.21154	0.27684
BP1026B_I0258	enoyl-CoA hydratase	28107	22355	22762	30	22478	23014	21397	28	4.48411e-10	1.50447e-09	0.933333	-0.0995357
BP1026B_I0259	beta-ketoadipyl CoA thiolase	47800	32405	33740	31	38690	40146	47006	34	5.93898e-07	1.32721e-06	1.09677	0.133267
BP1026B_I0260	phenylacetic acid degradation protein paaN	133920	123224	129663	75	121674	120998	116031	70	1.73948e-13	8.80136e-13	0.933333	-0.0995357
BP1026B_I0261	enoyl-CoA hydratase	27032	41914	34197	44	31367	33363	31960	41	2.54313e-10	8.79148e-10	0.931818	-0.10188
BP1026B_I0262	hypothetical protein	98673	149493	118040	1043	142132	156295	125002	1206	1.15859e-06	2.47694e-06	1.15628	0.209491
BP1026B_I0263	16S ribosomal RNA	1470237	358169	295827	466	261839	13066779	574582	3050	5.09435e-66	1.02939e-63	6.54506	2.71041
BP1026B_I0264	Ile tRNA	36831	54022	44410	585	51700	49062	39193	605	4.52402e-09	1.34817e-08	1.03419	0.0484985
BP1026B_I0265	Ala tRNA	195031	304882	242783	3257	280439	282908	214592	3412	1.26956e-05	2.38099e-05	1.04759	0.0670739
BP1026B_I0266	hypothetical protein	40459	61383	51609	396	73764	75165	62711	546	0.0743315	0.0871444	1.37879	0.463401
BP1026B_I0267	23S ribosomal RNA	728539	491771	355534	182	363514	5821659	479812	771	1.3877e-22	2.02623e-21	4.23626	2.08279
BP1026B_I0268	5S ribosomal RNA	3445643	4765791	3141957	33490	5803893	4875752	2795456	39749	0.124132	0.141452	1.18689	0.247188
BP1026B_I0269	anaerobic dehydrogenase	122676	177422	159657	81	116222	110185	101429	58	1.58268e-27	3.7411e-26	0.716049	-0.481869
BP1026B_I0270	long-chain-fatty-acid--CoA ligase	251689	280906	263615	158	291180	293024	271572	170	5.66275e-06	1.11057e-05	1.07595	0.10561
BP1026B_I0271	outer membrane porin	61200	75358	72615	60	61707	59776	56131	50	1.46853e-14	8.40848e-14	0.833333	-0.263034
BP1026B_I0272	hypothetical protein	81706	44744	52747	95	92550	97513	99947	154	0.559364	0.584756	1.62105	0.696931
BP1026B_I0273	cell division protein MraZ	1419076	2358733	2085899	4556	2385475	2362265	2079637	5304	0.0762707	0.0891842	1.16418	0.219313
BP1026B_I0274	S-adenosyl-methyltransferase MraW	545591	721969	683058	690	774872	758757	739268	804	0.181966	0.20307	1.16522	0.220599
BP1026B_I0275	cell division protein FtsL	40361	49314	45122	136	40998	37796	35267	115	2.48797e-16	1.76697e-15	0.845588	-0.241973
BP1026B_I0276	penicillin-binding protein	313322	339297	342634	179	342876	348271	332029	184	1.47358e-08	4.0879e-08	1.02793	0.0397462
BP1026B_I0277	UDP-N-acetylmuramoylalanyl-D-glutamate--2,6-diaminopimelate ligase	297551	164957	185317	139	277014	306505	335999	198	0.0957244	0.110569	1.42446	0.510416
BP1026B_I0278	UDP-N-acetylmuramoyl-tripeptide--D-alanyl-D-alanine ligase	187811	120443	130479	106	183985	199274	207964	143	0.0316468	0.0391615	1.34906	0.431951
BP1026B_I0279	phospho-N-acetylmuramoyl-pentapeptide-transferase	191129	271686	243864	201	203733	199516	174439	164	4.01905e-19	3.98343e-18	0.81592	-0.2935
BP1026B_I0280	UDP-N-acetylmuramoyl-L-alanyl-D-glutamate synthetase	215013	145309	166402	114	199388	230810	304553	160	0.311276	0.336992	1.40351	0.489038
BP1026B_I0281	cell division protein FtsW	271108	289159	278189	216	307461	310605	274157	230	1.30407e-06	2.77753e-06	1.06481	0.0906025
BP1026B_I0282	undecaprenyldiphospho-muramoylpentapeptide beta-N- acetylglucosaminyltransferase	213392	117349	141916	142	194156	207281	231729	191	0.105088	0.120917	1.34507	0.427682
BP1026B_I0283	UDP-N-acetylmuramate--L-alanine ligase	325403	242775	251301	195	287244	316093	352899	228	2.54808e-05	4.60374e-05	1.16923	0.22556
BP1026B_I0284	D-alanine--D-alanine ligase	204034	217990	208002	223	231501	241895	219237	245	0.000318231	0.000501736	1.09865	0.135738
BP1026B_I0285	cell division protein FtsQ	132797	105767	114673	156	137607	142574	145616	188	1.19405e-05	2.24745e-05	1.20513	0.269187
BP1026B_I0286	cell division protein FtsA	410504	533750	499827	390	494170	490496	444121	386	2.43289e-12	1.08006e-11	0.989744	-0.0148733
BP1026B_I0287	cell division protein FtsZ	1160652	1409990	1377482	1099	1351762	1356627	1396802	1143	0.150871	0.170036	1.04004	0.056634
predicted RNA	-	63013	2996	5618	385	46110	75664	105385	1221	1.30188e-10	4.66531e-10	3.17143	1.66513
predicted RNA	-	10049	6697	6703	229	10237	11593	22176	431	0.519036	0.545419	1.8821	0.91234
BP1026B_I0288	AhpC/TSA family protein	857138	689646	720051	1490	1002333	1029979	1063786	2035	0.0213496	0.0269624	1.36577	0.449716
predicted RNA	-	95090	32487	66122	1574	99594	92707	103386	2403	0.20692	0.229244	1.52668	0.610401
BP1026B_I0289	UDP-3-O-[3-hydroxymyristoyl] N-acetylglucosamine deacetylase	496524	609190	564234	587	700086	676375	617557	701	0.130774	0.148643	1.19421	0.256054
BP1026B_I0290	hypothetical protein	13158	8202	8557	20	13618	13997	13014	28	0.0253288	0.0317129	1.4	0.485427
BP1026B_I0291	preprotein translocase subunit SecA	1055192	1253750	1222942	422	1409727	1383353	1311104	491	0.0583623	0.0696345	1.16351	0.21848
BP1026B_I0292	bifunctional ornithine acetyltransferase/N-acetylglutamate synthase	102084	124976	115788	92	126165	119990	114559	96	7.33786e-09	2.11622e-08	1.04348	0.0614005
BP1026B_I0293	putative ATP/GTP-binding protein	92774	122008	110813	124	125531	123389	113683	138	3.04338e-07	7.14532e-07	1.1129	0.154328
BP1026B_I0294	NUDIX family pyrophosphatase	56357	70635	71787	147	82432	83071	91747	190	0.00618959	0.00834156	1.29252	0.370183
BP1026B_I0295	hypothetical protein	32098	43117	37962	184	35524	32076	25661	152	7.99602e-15	4.72966e-14	0.826087	-0.275634
BP1026B_I0296	hypothetical protein	799969	1117708	1018576	1294	966493	967460	926276	1261	0.326758	0.352777	0.974498	-0.0372693
BP1026B_I0297	dephospho-CoA kinase	45239	47038	48967	76	49703	43343	38257	71	5.96405e-13	2.83236e-12	0.934211	-0.0981804
BP1026B_I0298	peptidase A24 N- domain-containing protein	19257	17404	16628	19	20629	21063	17553	21	2.19428e-05	3.99912e-05	1.10526	0.14439
BP1026B_I0299	type IV pilus assembly protein PilC	9750	6486	7880	6	8967	8891	10060	7	0.000301598	0.000477193	1.16667	0.222392
BP1026B_I0300	type IV fimbrial biogenesis protein,PilB	7502	5192	5214	4	6994	6645	7901	5	0.000899045	0.00134374	1.25	0.321928
BP1026B_I0301	hypothetical protein	80094	111498	102713	81	67727	69462	56485	53	9.77402e-27	2.17108e-25	0.654321	-0.61193
BP1026B_I0302	Pro tRNA	12836	19503	15883	208	16745	18667	13279	210	6.31428e-07	1.40707e-06	1.00962	0.0138058
BP1026B_I0303	octaprenyl-diphosphate synthase	212327	303692	279204	266	173350	166682	144042	162	5.73942e-49	5.99195e-47	0.609023	-0.715432
BP1026B_I0304	50S ribosomal protein L27	472653	598524	598016	2107	636456	613962	597095	2332	5.75998e-08	1.48357e-07	1.10679	0.146377
BP1026B_I0305	GTPase ObgE	382683	418536	404046	359	515719	525186	512115	462	7.77905e-05	0.000131484	1.28691	0.363909
BP1026B_I0306	gamma-glutamyl kinase	106108	113283	107707	97	134874	143905	142194	125	0.000265528	0.000422149	1.28866	0.365871
BP1026B_I0307	lipoprotein	27254	38872	35576	60	26202	24705	23682	44	1.66266e-18	1.54067e-17	0.733333	-0.447459
BP1026B_I0308	dinucleoside polyphosphate hydrolase	474179	769531	686874	988	651427	625342	541268	930	1.50354e-12	6.81491e-12	0.941296	-0.0872803
BP1026B_I0309	prolyl-tRNA synthetase	608678	674214	660282	379	649969	649365	651949	381	1.43059e-06	3.02335e-06	1.00528	0.00759315
BP1026B_I0310	hypothetical protein	153206	201638	183490	297	186932	172936	142843	277	9.09282e-14	4.75438e-13	0.93266	-0.100577
BP1026B_I0311	hypoxanthine-guanine phosphoribosyltransferase	56060	80698	74779	127	65319	63694	58608	113	9.43849e-12	3.91282e-11	0.889764	-0.168506
BP1026B_I0312	signal recognition particle protein	158971	170030	166045	120	192332	191811	186569	139	1.17791e-05	2.21974e-05	1.15833	0.21205
BP1026B_I0313	cytochrome C assembly family protein	44145	45942	45218	50	53649	49658	45922	55	4.4467e-07	1.01472e-06	1.1	0.137504
BP1026B_I0314	hypothetical protein	24140	21099	19590	67	27274	27376	28245	86	0.00238513	0.00337105	1.28358	0.360176
BP1026B_I0315	N-acetyl-anhydromuranmyl-L-alanine amidase	38038	38154	35549	63	32683	36555	35567	59	5.94765e-11	2.22424e-10	0.936508	-0.0946369
BP1026B_I0316	ribonucleotide-diphosphate reductase subunit alpha	188047	220731	216042	69	294735	282619	265331	94	0.0658231	0.0777221	1.36232	0.446064
BP1026B_I0317	ribonucleotide-diphosphate reductase subunit beta	737307	1120662	990871	783	590782	579634	519868	464	1.16773e-41	7.69967e-40	0.592593	-0.754888
predicted RNA	-	57228	94469	81738	1995	81864	78482	72533	1990	5.59545e-08	1.44595e-07	0.997494	-0.00362032
BP1026B_I0318	HctB	6776623	9600537	8908081	14117	8687562	8490999	7798829	13946	0.608659	0.632069	0.987887	-0.0175821
BP1026B_I0319	outer membrane lipoprotein	309934	196727	231419	519	285813	288865	291837	609	0.000349819	0.000548502	1.17341	0.230708
BP1026B_I0320	sugar kinase	583940	563319	588071	616	535287	544718	517115	566	5.31649e-14	2.86104e-13	0.918831	-0.122128
BP1026B_I0321	thiol peroxidase	148751	129272	144791	279	185949	186810	190154	372	0.00805961	0.0107142	1.33333	0.415037
BP1026B_I0322	hypothetical protein	55663	58304	56627	39	47056	49056	47430	33	6.52371e-18	5.56737e-17	0.846154	-0.241008
BP1026B_I0323	acetyl-CoA carboxylase biotin carboxylase subunit	192011	254888	239234	167	214896	216350	194560	152	2.41774e-10	8.38115e-10	0.91018	-0.135777
BP1026B_I0324	acetyl-CoA carboxylase biotin carboxyl carrier protein subunit	41717	57131	53590	107	43699	40363	36679	84	1.25508e-20	1.47779e-19	0.785047	-0.34915
BP1026B_I0325	3-dehydroquinate dehydratase	132016	130408	134563	292	116851	116451	105640	249	1.02249e-16	7.61575e-16	0.85274	-0.229823
BP1026B_I0326	thioredoxin	70847	112318	96207	165	78933	77643	72317	136	9.46253e-15	5.53956e-14	0.824242	-0.278859
BP1026B_I0327	hypothetical protein	95184	70442	72833	120	81599	92447	94758	136	2.41768e-05	4.38077e-05	1.13333	0.180572
BP1026B_I0328	UDP-N-acetylmuramate:L-alanyl-gamma-D-glutamyl-meso-diaminopimelate ligase	192503	243873	230899	146	178168	169586	155317	110	2.37473e-26	5.04249e-25	0.753425	-0.408465
BP1026B_I0329	esterase	19437	14103	13618	27	18544	19981	20122	34	0.00125993	0.00184354	1.25926	0.332575
BP1026B_I0331	ribonuclease II (RNB) family protein	134816	130625	132656	63	145550	148860	152172	71	1.60988e-07	3.88455e-07	1.12698	0.172467
BP1026B_I0330	shikimate 5-dehydrogenase	20956	19169	19509	22	24508	26416	28506	30	0.00818476	0.0108621	1.36364	0.447459
BP1026B_I0332	monofunctional biosynthetic peptidoglycan transglycosylase	18309	16398	17155	22	15026	15201	12776	18	1.5474e-12	6.99342e-12	0.818182	-0.289507
BP1026B_I0333	hypothetical protein	2507	2677	2084	12	2049	2579	2787	12	9.16467e-06	1.75183e-05	1	0
BP1026B_I0334	hypothetical protein	455	782	537	3	475	449	393	2	4.89098e-07	1.10843e-06	0.666667	-0.584963
BP1026B_I0335	serine-type carboxypeptidase family protein	246080	314714	308753	177	351011	332286	328073	206	8.03878e-06	1.54795e-05	1.16384	0.218895
BP1026B_I0336	hypothetical protein	14441	16969	16991	40	20501	19644	18929	48	0.000675664	0.00102578	1.2	0.263034
BP1026B_I0337	transcriptional regulator	37282	19867	22600	29	47581	51322	57815	57	0.494095	0.520871	1.96552	0.974909
BP1026B_I0338	2-dehydro-3-deoxygalactonokinase	4894	2890	3094	3	4842	5679	6501	5	0.373292	0.400668	1.66667	0.736966
BP1026B_I0339	2-dehydro-3-deoxy-6-phosphogalactonate aldolase	9251	5142	5344	9	7519	9374	11500	13	0.08395	0.0974903	1.44444	0.530515
BP1026B_I0340	short chain dehydrogenase	12526	4616	5963	9	9383	11412	13235	14	0.127156	0.144635	1.55556	0.63743
BP1026B_I0341	L-arabinose ABC transporter periplasmic L-arabinose-binding protein	15327	18240	15672	16	12956	15223	13834	14	1.32511e-11	5.38993e-11	0.875	-0.192645
BP1026B_I0342	L-arabinose transporter ATP-binding protein	44099	37635	40844	27	47525	50059	47569	33	2.27747e-05	4.13869e-05	1.22222	0.289507
BP1026B_I0343	L-arabinose transporter permease	21392	16494	15530	17	21069	21362	19227	20	9.34524e-05	0.000156311	1.17647	0.234465
BP1026B_I0344	short chain dehydrogenase/reductase family oxidoreductase	8663	7652	8528	10	7056	7947	7447	9	1.17896e-09	3.77944e-09	0.9	-0.152003
BP1026B_I0345	aldose 1-epimerase	11693	4448	6739	7	8305	8375	8944	7	8.95206e-05	0.000150297	1	0
BP1026B_I0346	orotidine 5'-phosphate decarboxylase	86228	97421	100176	114	98272	96425	92205	115	3.17331e-08	8.44418e-08	1.00877	0.0126
BP1026B_I0347	competence/damage-inducible protein CinA	28677	17975	23902	46	23479	23680	24927	47	3.66651e-07	8.47492e-07	1.02174	0.0310269
BP1026B_I0348	phosphatidylglycerophosphatase A	30605	41142	37978	59	29069	27453	24052	43	8.85068e-19	8.41285e-18	0.728814	-0.456378
BP1026B_I0349	thiamine monophosphate kinase	8580	5241	6620	7	6744	7748	8702	7	9.95166e-05	0.000165835	1	0
BP1026B_I0350	malic enzyme	584141	617494	607743	261	653541	653464	624899	278	1.86059e-07	4.46199e-07	1.06513	0.0910351
BP1026B_I0351	ribonuclease SA	93474	85406	82872	201	72783	77052	76952	174	1.90395e-12	8.54934e-12	0.865672	-0.208108
BP1026B_I0352	barstar family protein	116176	173282	146182	257	100366	90692	78774	159	7.50452e-34	3.15492e-32	0.618677	-0.692742
BP1026B_I0353	16S ribosomal RNA methyltransferase RsmE	13659	5098	5958	10	10024	15150	21326	20	0.503576	0.530062	2	1
BP1026B_I0354	glyoxalase/bleomycin resistance protein/dioxygenase family protein	35978	35426	33129	83	42804	42377	39068	99	2.74418e-05	4.9381e-05	1.19277	0.254317
BP1026B_I0355	spermidine synthase	41212	31945	33446	41	48067	45260	44746	53	0.000989802	0.00146748	1.29268	0.370368
BP1026B_I0356	transketolase	568823	533919	538016	263	657241	667963	680363	322	0.316102	0.341861	1.22433	0.291998
BP1026B_I0357	glyceraldehyde-3-phosphate dehydrogenase, type I	1294335	1750096	1665010	1552	1790601	1731927	1684073	1716	0.0722237	0.0848161	1.10567	0.144921
BP1026B_I0358	MFS transporter	3520	3708	2637	2	4382	3727	3731	3	0.00658532	0.00884255	1.5	0.584963
BP1026B_I0359	cyanate hydratase	2739	4071	4103	7	3233	3552	3671	7	1.88751e-06	3.92933e-06	1	0
BP1026B_I0360	carbonic anhydrase	5977	3988	5366	7	8130	7140	7897	11	0.117634	0.134561	1.57143	0.652077
BP1026B_I0361	DNA-binding transcriptional regulator CynR	54318	48711	49380	54	84295	88023	88722	92	0.792936	0.80816	1.7037	0.768674
BP1026B_I0362	hypothetical protein	26352	39150	36563	73	53248	58915	60700	124	0.941709	0.946241	1.69863	0.764372
BP1026B_I0363	GntR family transcriptional regulator	32555	41824	39372	54	31742	33148	28880	45	7.0762e-15	4.21744e-14	0.833333	-0.263034
BP1026B_I0364	C4-dicarboxylate transporter DctA	4561	5794	3906	3	4454	4064	3962	3	3.54165e-08	9.37653e-08	1	0
BP1026B_I0365	allantoicase	2488	1371	1884	1	3386	2933	2776	2	0.785458	0.80119	2	1
BP1026B_I0366	ureidoglycolate hydrolase	1765	906	688	2	2408	2967	2606	5	3.198e-05	5.68775e-05	2.5	1.32193
BP1026B_I0367	ferric uptake regulator	292300	491317	442070	952	350367	331206	316148	775	6.72196e-16	4.5619e-15	0.814076	-0.296765
BP1026B_I0368	outer membrane lipoprotein	107173	113733	120344	144	102960	100000	88538	123	2.93215e-14	1.6254e-13	0.854167	-0.22741
BP1026B_I0369	dihydrodipicolinate reductase	79484	74500	72191	93	63586	65444	62786	79	3.20699e-13	1.56819e-12	0.849462	-0.235378
BP1026B_I0370	MotA/TolQ/ExbB proton channel family protein	41334	32669	33446	50	39024	35957	33183	50	6.15915e-09	1.80285e-08	1	0
BP1026B_I0371	biopolymer ExbD/TolR family transporter	15731	15086	14818	28	12366	11924	11265	22	3.69848e-15	2.28474e-14	0.785714	-0.347923
BP1026B_I0372	leucyl-tRNA synthetase	366616	391641	393565	147	442691	440756	421332	167	1.07926e-07	2.6805e-07	1.13605	0.184032
BP1026B_I0373	lipoprotein	44616	77567	67425	120	69999	65202	54888	120	1.04124e-07	2.59441e-07	1	0
BP1026B_I0374	DNA polymerase III subunit delta	148615	101033	111890	110	151063	164981	179597	151	0.0100542	0.0132227	1.37273	0.457045
BP1026B_I0375	gamma-glutamyl phosphate reductase	149102	161856	154665	122	158565	159916	154265	123	1.44413e-10	5.14855e-10	1.0082	0.0117772
BP1026B_I0376	hypothetical protein	57488	61041	55983	137	59600	62510	53068	138	1.28624e-08	3.60816e-08	1.0073	0.0104924
BP1026B_I0377	RpiR family transcriptional regulator	6058	4027	4456	4	6594	7420	7317	7	0.0811883	0.0944758	1.75	0.807355
BP1026B_I0378	phosphogluconate dehydratase	28837	17588	19598	11	33679	35991	37543	19	0.203423	0.22557	1.72727	0.788496
BP1026B_I0379	KHG/KDPG aldolase	21569	14596	19095	29	25048	26274	25556	40	0.0229286	0.0288693	1.37931	0.463947
BP1026B_I0380	GntP family high-affinity gluconate permease	181257	189426	179468	134	171004	168278	163785	123	8.3773e-15	4.93654e-14	0.91791	-0.123575
BP1026B_I0381	shikimate kinase	156720	172605	171547	321	165715	171611	167073	323	2.14625e-10	7.4648e-10	1.00623	0.00896087
BP1026B_I0382	adenylosuccinate lyase	199240	230061	222401	156	212198	204605	192670	146	2.13056e-10	7.41847e-10	0.935897	-0.0955777
BP1026B_I0383	nitrate transporter	3847	3841	2635	2	3173	4251	4360	2	0.00169259	0.00244519	1	0
BP1026B_I0384	LysR family transcriptional regulator	22826	20642	20376	22	19006	18274	19441	19	1.11469e-10	4.04077e-10	0.863636	-0.211504
BP1026B_I0385	glutamate dehydrogenase	2303325	2193923	2228183	1717	2290434	2281613	2207533	1731	0.148667	0.167702	1.00815	0.0117157
BP1026B_I0386	glutamate/aspartate periplasmic binding protein	3203310	4928241	4494758	4707	4188668	4160230	4212585	4683	0.224242	0.247647	0.994901	-0.00737481
BP1026B_I0387	glutamate/aspartate transport system permease	143469	230945	208701	262	134585	127968	116397	170	1.08439e-40	6.72534e-39	0.648855	-0.624032
BP1026B_I0388	glutamate/aspartate ABC transporter, permease protein	183833	231744	213352	309	177727	167654	150379	243	1.50633e-23	2.45082e-22	0.786408	-0.346651
BP1026B_I0389	Cystine ABC transporter, ATP-binding protein	383989	569901	541241	686	382006	383384	384851	528	1.74303e-21	2.26992e-20	0.769679	-0.377671
BP1026B_I0390	hypothetical protein	36638	59215	49171	189	40731	36366	34402	145	2.21783e-21	2.8352e-20	0.767196	-0.382333
BP1026B_I0391	chaperonin, 10 kDa	114141	158411	142655	435	115923	109676	98420	339	5.98205e-21	7.31866e-20	0.77931	-0.35973
BP1026B_I0392	HSP20 family protein	85050	121781	115296	243	95783	95607	102667	222	1.08978e-11	4.48514e-11	0.91358	-0.130397
BP1026B_I0393	HSP20 family protein	66548	54894	60080	144	75035	76398	84084	186	0.00898677	0.0118787	1.29167	0.369234
BP1026B_I0394	hypothetical protein	29080	24549	28369	124	28381	27053	27862	126	1.90618e-07	4.5626e-07	1.01613	0.0230836
BP1026B_I0395	hypothetical protein	323750	476779	426331	430	387203	357000	325606	374	3.50713e-14	1.92707e-13	0.869767	-0.201298
BP1026B_I0396	dihydroorotase	51162	37416	43230	41	45542	49103	46847	44	6.30413e-08	1.61575e-07	1.07317	0.10188
BP1026B_I0397	hypothetical protein	11459	5608	7236	11	7878	9536	11981	14	0.00118684	0.00174148	1.27273	0.347923
BP1026B_I0398	hypothetical protein	24316540	40353143	35961912	360686	21636714	19760833	18459023	214539	8.24213e-08	2.08432e-07	0.594808	-0.749503
BP1026B_I0399	OsmC/Ohr family protein	76759	80223	76696	184	54833	55008	49963	125	3.7198e-31	1.23285e-29	0.679348	-0.557778
BP1026B_I0400	50S ribosomal protein L13	784712	1336394	1229570	2068	1274550	1257896	1247084	2333	0.158286	0.177944	1.12814	0.17395
BP1026B_I0401	30S ribosomal protein S9	376653	474626	432268	1088	566921	559752	540867	1414	8.62393e-05	0.000145021	1.29963	0.378104
BP1026B_I0402	iron-sulfur cluster insertion protein ErpA	488078	770057	661398	1733	704224	686474	601289	1799	0.0138652	0.017926	1.03808	0.0539235
BP1026B_I0403	AraC family transcriptional regulator	27743	18538	19324	23	23576	27898	30180	29	0.00106034	0.00156539	1.26087	0.334419
BP1026B_I0404	glutathione S-transferase	36394	50900	46143	63	42984	43147	46213	62	1.84145e-10	6.45846e-10	0.984127	-0.0230836
BP1026B_I0405	glutathione S-transferase-like protein	53514	59674	60940	83	55305	58319	60217	82	6.37422e-09	1.86307e-08	0.987952	-0.0174874
BP1026B_I0406	anhydro-N-acetylmuramic acid kinase	47237	36646	35291	34	44440	49149	46059	39	1.23141e-05	2.31361e-05	1.14706	0.197939
BP1026B_I0407	tyrosyl-tRNA synthetase	186429	201139	201810	158	198593	203269	208428	163	3.26662e-07	7.62374e-07	1.03165	0.0449474
BP1026B_I0408	D-tyrosyl-tRNA(Tyr) deacylase	14056	7023	6262	20	11580	12135	12175	27	0.0105223	0.0138006	1.35	0.432959
BP1026B_I0409	phosphoglycerate mutase	28143	23376	25937	38	28480	26683	29278	42	5.77359e-06	1.13124e-05	1.10526	0.14439
BP1026B_I0410	lipoprotein	15291	19908	16283	15	13293	12326	13625	11	7.39828e-16	4.99384e-15	0.733333	-0.447459
BP1026B_I0411	hypothetical protein	53276	26566	33012	39	54736	57911	59369	59	0.274995	0.299994	1.51282	0.597241
BP1026B_I0412	Holliday junction DNA helicase RuvB	179259	106897	122706	127	227358	244504	253344	225	0.0751765	0.0880362	1.77165	0.825097
BP1026B_I0413	Holliday junction DNA helicase RuvA	128847	131918	124135	220	177108	168979	154062	286	0.00165317	0.00239211	1.3	0.378512
BP1026B_I0414	Holliday junction resolvase	31946	19188	23542	45	24666	26930	26757	48	1.15647e-06	2.47324e-06	1.06667	0.0931094
BP1026B_I0415	bifunctional phosphoribosylaminoimidazolecarboxamide formyltransferase/IMP cyclohydrolase	231275	204489	217854	139	260693	258235	240619	161	0.00228923	0.00324429	1.15827	0.211976
BP1026B_I0416	DNA-binding protein Fis	23034	37907	33502	134	16201	14905	13506	63	1.47227e-52	1.74006e-50	0.470149	-1.08881
BP1026B_I0417	dihydrouridine synthase	93375	89834	88090	89	66938	68833	67854	66	2.18936e-18	2.00206e-17	0.741573	-0.431339
BP1026B_I0418	hypothetical protein	32387	12265	16900	17	25522	30540	32499	24	0.03879	0.0474016	1.41176	0.4975
BP1026B_I0420	aminopeptidase P	76779	39292	47852	38	54553	57136	69538	42	1.12674e-05	2.13037e-05	1.10526	0.14439
predicted RNA	-	165794	162342	172173	882	152549	149644	168572	830	4.6265e-14	2.50262e-13	0.941043	-0.0876673
BP1026B_I0419	glutathione S-transferase	130620	154284	153732	238	98370	94673	90961	154	5.3196e-31	1.72653e-29	0.647059	-0.628031
BP1026B_I0421	glutamate synthase domain-containing protein	135564	100729	109397	70	121038	129495	128662	77	7.72024e-08	1.95629e-07	1.1	0.137504
BP1026B_I0422	tRNA-specific 2-thiouridylase MnmA	129172	164371	147464	129	116241	109579	101335	96	1.60825e-24	2.84579e-23	0.744186	-0.426265
BP1026B_I0424	NUDIX domain-containing protein	10399	5806	5473	14	7057	7235	9701	15	4.69287e-05	8.17922e-05	1.07143	0.0995357
BP1026B_I0423	NAD(P) transhydrogenase subunit alpha	240559	228408	249229	209	198495	207134	212551	180	3.45592e-13	1.68204e-12	0.861244	-0.215506
BP1026B_I0426	NAD(P) transhydrogenase subunit alpha	79463	101311	92834	276	74105	67866	61529	205	8.11746e-19	7.75118e-18	0.742754	-0.429044
BP1026B_I0425	NAD(P) transhydrogenase subunit beta	563421	719136	660021	445	511924	498981	474654	340	2.51314e-23	4.0159e-22	0.764045	-0.388271
BP1026B_I0427	DeoR family transcriptional regulator	36584	28092	33860	47	30248	33548	37980	49	7.33144e-08	1.86078e-07	1.04255	0.060121
BP1026B_I0428	hypothetical protein	6655	6234	6894	16	6731	7638	8017	18	0.000106022	0.000176346	1.125	0.169925
BP1026B_I0429	N6-adenine-specific DNA methylase	58133	33769	42186	34	56816	54750	57394	43	0.00125913	0.0018428	1.26471	0.338802
BP1026B_I0430	hypothetical protein	60526	41223	47146	23	59374	59182	61769	28	0.000758888	0.00114326	1.21739	0.283793
BP1026B_I0431	hypothetical protein	34888	22141	25115	35	36730	38379	40121	49	0.00798658	0.0106194	1.4	0.485427
BP1026B_I0432	paraquat-inducible protein	178059	180285	190180	110	170244	167713	151660	98	2.21329e-16	1.58085e-15	0.890909	-0.16665
BP1026B_I0433	paraquat-inducible protein	18204	19716	20056	29	13488	14048	11610	19	1.04691e-21	1.39827e-20	0.655172	-0.610053
BP1026B_I0434	paraquat-inducible protein	63719	55656	53385	87	64094	61671	57979	93	1.80775e-06	3.7683e-06	1.06897	0.0962153
BP1026B_I0435	cytochrome B561	17246	18883	18522	32	14073	13088	13063	23	2.36668e-17	1.90063e-16	0.71875	-0.476438
BP1026B_I0436	YceI, base-induced periplasmic protein	117949	153798	140157	244	120513	125536	117090	215	5.24641e-16	3.59164e-15	0.881148	-0.182544
BP1026B_I0437	hypothetical protein	506721	636440	595695	1001	543340	547904	541264	939	3.46924e-13	1.68721e-12	0.938062	-0.0922449
BP1026B_I0438	major facilitator family transporter	10983	9728	8135	17	9811	10937	9015	18	1.92719e-06	4.00794e-06	1.05882	0.0824622
BP1026B_I0439	preprotein translocase subunit SecF	266730	378669	341221	345	359584	322537	282391	338	2.57156e-09	7.90783e-09	0.97971	-0.0295731
BP1026B_I0440	preprotein translocase subunit SecD	310052	216233	222615	123	251536	266206	281475	131	1.94037e-05	3.55914e-05	1.06504	0.0909085
BP1026B_I0441	preprotein translocase subunit YajC	278952	442474	392655	1135	189729	184956	164395	549	5.71478e-79	1.88407e-76	0.4837	-1.04781
BP1026B_I0442	queuine tRNA-ribosyltransferase	52475	64313	58528	48	53046	50142	50075	42	7.93963e-16	5.31913e-15	0.875	-0.192645
BP1026B_I0443	S-adenosylmethionine--tRNA ribosyltransferase-isomerase	41516	27696	33931	31	32819	38312	38489	33	1.56577e-07	3.79126e-07	1.06452	0.0901978
BP1026B_I0444	ATP-dependent DNA helicase RecG	92400	63399	67339	27	82925	89301	106284	34	0.00132944	0.00194343	1.25926	0.332575
BP1026B_I0445	oxidative stress regulatory protein	416134	396439	427457	430	525635	507541	453705	516	1.79993e-06	3.75326e-06	1.2	0.263034
BP1026B_I0446	catalase/peroxidase HPI	364144	401998	393784	176	461594	477784	476004	215	4.32013e-06	8.57998e-06	1.22159	0.288761
BP1026B_I0447	hypothetical protein	225	77	66	0	392	358	199	1	1.1011e-06	2.36777e-06	#DIV/0!	#DIV/0!
BP1026B_I0448	Non-specific DNA-binding protein Dps /Iron-binding ferritin-like antioxidant protein	656328	809745	816630	1556	579099	590510	627252	1224	4.05466e-20	4.50326e-19	0.786632	-0.346239
predicted RNA	-	45079	2281	6203	350	26419	31848	32431	592	0.473104	0.500426	1.69143	0.758242
BP1026B_I0449	transcriptional regulator	17274	8029	9029	24	11947	13806	14895	29	0.000474037	0.000732454	1.20833	0.273018
BP1026B_I0450	4-hydroxybenzoate octaprenyltransferase	82518	87330	84986	101	67651	63650	57025	74	5.2946e-20	5.82872e-19	0.732673	-0.448758
BP1026B_I0451	phosphonate metabolism protein/1,5-bisphosphokinase PhnN	12591	7118	10146	17	11043	10590	9080	18	1.4616e-06	3.08681e-06	1.05882	0.0824622
BP1026B_I0452	hypothetical protein	2761	886	1003	1	1850	2322	2862	2	0.570659	0.595669	2	1
BP1026B_I0453	phosphonates metabolism transcriptional regulator PhnF	16170	12070	14062	18	10721	11630	12839	15	1.43314e-12	6.50993e-12	0.833333	-0.263034
BP1026B_I0454	alkylphosphonate utilization operon protein PhnG	515	436	386	0	597	489	1140	1	0.238228	0.262122	#DIV/0!	#DIV/0!
BP1026B_I0455	carbon-phosphorus lyase complex subunit	1085	1019	951	1	1102	1420	1200	1	0.116509	0.133348	1	0
BP1026B_I0456	phosphonate metabolism protein	3870	3864	3603	3	4094	4044	4306	3	0.000469068	0.000724955	1	0
BP1026B_I0457	PhnJ protein	12512	11783	12946	12	14195	11850	12180	13	1.32494e-06	2.82006e-06	1.08333	0.115477
BP1026B_I0459	phosphonates ABC transporter ATP-binding protein	7000	6439	6136	8	5280	6149	6117	7	1.35996e-08	3.79457e-08	0.875	-0.192645
BP1026B_I0458	phosphonate C-P lyase system protein PhnL	3503	2043	1974	3	2408	2679	2653	3	1.71574e-05	3.16473e-05	1	0
BP1026B_I0460	phosphonate metabolism protein PhnM	8920	5434	6842	6	8017	8538	10309	7	0.00549153	0.00744727	1.16667	0.222392
BP1026B_I0461	phosphonate ABC transporter ATPase	1380	1112	803	1	887	916	1085	1	7.19043e-06	1.39316e-05	1	0
BP1026B_I0462	phosphonate ABC transporter periplasmic phosphonate-binding protein	3481	4416	4704	4	3029	3231	3126	3	2.33381e-14	1.31112e-13	0.75	-0.415037
BP1026B_I0463	phosphonates ABC transporter permease	1848	2111	1745	2	1627	1664	1431	1	1.52331e-09	4.79498e-09	0.5	-1
BP1026B_I0464	pyrroline-5-carboxylate reductase	36730	21712	24143	33	26102	26712	30959	34	1.76757e-07	4.25031e-07	1.0303	0.0430687
BP1026B_I0465	hypothetical protein	21103	22589	21327	31	19357	20329	18533	27	1.63037e-10	5.77311e-10	0.870968	-0.199309
BP1026B_I0466	glycolate oxidase iron-sulfur subunit	94496	66132	75073	64	80895	77801	72612	62	2.0521e-08	5.59614e-08	0.96875	-0.0458037
BP1026B_I0467	glycolate oxidase FAD binding subunit	87467	50272	63457	61	65091	65321	73118	62	3.12149e-07	7.31774e-07	1.01639	0.023459
BP1026B_I0468	glycolate oxidase subunit GlcD	208426	159064	179860	122	192388	186879	185901	126	3.13259e-09	9.55334e-09	1.03279	0.0465426
BP1026B_I0469	D-lactate dehydrogenase, cytochrome c-dependent	135069	85688	96828	75	130284	133607	146356	96	0.000322613	0.000508006	1.28	0.356144
BP1026B_I0470	ATP:cob(I)alamin adenosyltransferase	89495	58395	74451	129	96134	96358	111858	177	0.01321	0.0171284	1.37209	0.456378
BP1026B_I0471	flavohemoprotein	3303062	3259187	3244146	2703	3093206	3222194	3295667	2649	0.202992	0.225131	0.980022	-0.0291137
BP1026B_I0472	phospho-2-dehydro-3-deoxyheptonate aldolase	96442	93630	96043	88	105840	112725	112042	102	6.56592e-06	1.2765e-05	1.15909	0.212994
BP1026B_I0473	tldD protein	209291	243126	223482	150	223893	224387	225659	150	2.17661e-06	4.50125e-06	1	0
BP1026B_I0474	carbon-nitrogen family hydrolase	103263	65879	71366	96	98155	109649	132506	137	0.0151469	0.0194946	1.42708	0.51307
BP1026B_I0475	hypothetical protein	95796	68246	75663	19	111007	114505	121067	27	0.0249476	0.0312607	1.42105	0.50696
BP1026B_I0476	bifunctional glutamine-synthetase adenylyltransferase/deadenyltransferase	102891	77564	86973	32	102542	108601	115330	39	0.000108571	0.000180442	1.21875	0.285402
BP1026B_I0477	DNA repair protein RecN	242654	178389	206696	126	220887	215843	241503	137	0.000126073	0.000207658	1.0873	0.120752
BP1026B_I0478	NAD(+)/NADH kinase family protein	69779	68723	70103	77	64969	62095	59334	68	1.40088e-11	5.68706e-11	0.883117	-0.179324
BP1026B_I0479	heat-inducible transcription repressor	660572	610905	603256	610	798545	778531	682696	736	0.152153	0.171445	1.20656	0.270897
BP1026B_I0480	ferrochelatase	95751	72325	83331	75	92870	98038	105006	89	7.33065e-05	0.000124588	1.18667	0.246915
BP1026B_I0481	heat shock protein 15	58589	36934	44291	114	55067	61655	67537	150	0.0189063	0.0240612	1.31579	0.395929
BP1026B_I0482	heat shock protein GrpE	570220	486997	502413	931	522579	529669	517651	937	3.77873e-11	1.45482e-10	1.00644	0.00926788
BP1026B_I0483	hypothetical protein	166318	125827	132337	440	157327	165703	159663	501	1.14944e-06	2.46073e-06	1.13864	0.187307
BP1026B_I0484	molecular chaperone DnaK	3647305	4202833	4044280	2030	5593258	5725972	5654387	2897	0.057131	0.0683216	1.42709	0.51308
predicted RNA	-	46871	39940	45875	670	75123	76492	72179	1130	0.759777	0.776512	1.68657	0.75409
BP1026B_I0485	chaperone protein DnaJ	616860	717860	679152	593	782880	806670	816207	709	0.0953964	0.110231	1.19562	0.257754
BP1026B_I0486	chorismate binding protein	338015	290188	292810	152	388832	377215	355427	186	1.4327e-05	2.66699e-05	1.22368	0.291231
BP1026B_I0487	3-methyl-2-oxobutanoate hydroxymethyltransferase	70412	60232	60308	78	46454	50401	51455	60	1.526e-22	2.2127e-21	0.769231	-0.378512
BP1026B_I0488	deoxynucleoside kinase family protein	31218	19863	24128	36	24000	25592	24644	36	5.14918e-08	1.33725e-07	1	0
BP1026B_I0489	2-amino-4-hydroxy-6-hydroxymethyldihydropteridine pyrophosphokinase	71036	68923	74038	135	67418	67325	63073	124	7.02178e-10	2.30526e-09	0.918519	-0.122619
BP1026B_I0490	polyA polymerase	170162	149419	158785	103	157726	163866	152569	102	1.47605e-11	5.98056e-11	0.990291	-0.0140752
BP1026B_I0491	HAD family hydrolase	45715	54638	57865	76	29580	30871	30340	44	6.63686e-40	4.03624e-38	0.578947	-0.788496
BP1026B_I0492	DnaA regulatory inactivator Hda	13506	7702	7006	12	9985	11521	12316	15	0.000689156	0.0010455	1.25	0.321928
predicted RNA	-	49467	20097	33890	626	58195	58858	53584	1034	0.699502	0.720197	1.65176	0.724002
BP1026B_I0493	hypothetical protein	17484	13679	16060	39	16753	17807	17425	43	2.53256e-05	4.57811e-05	1.10256	0.140863
BP1026B_I0494	tRNA delta(2)-isopentenylpyrophosphate transferase	66894	46652	51518	56	61457	61133	63293	63	4.49217e-05	7.84471e-05	1.125	0.169925
BP1026B_I0495	DNA mismatch repair protein	155402	95844	110505	58	128441	139556	150014	67	1.13863e-06	2.44008e-06	1.15517	0.208108
BP1026B_I0496	DedA protein	63998	71841	68003	99	66039	66197	54592	91	1.16481e-10	4.21268e-10	0.919192	-0.121562
BP1026B_I0497	small-conductance mechanosensitive channel	101318	120072	121221	130	88131	85192	81212	97	5.22159e-20	5.75846e-19	0.746154	-0.422455
BP1026B_I0498	glutamine amidotransferase	21956	28293	27057	30	19368	20480	19423	23	2.82171e-16	2.00172e-15	0.766667	-0.383329
BP1026B_I0499	mannose-1-phosphate guanylyltransferase/mannose-6-phosphate isomerase	107827	164269	149884	98	123667	120653	112760	83	5.8392e-18	5.02427e-17	0.846939	-0.23967
BP1026B_I0500	capsular polysaccharide biosynthesis/export periplasmic protein WcbA	90320	119765	111626	61	97917	87982	78488	50	4.04127e-15	2.47993e-14	0.819672	-0.286881
BP1026B_I0501	capsular polysaccharide glycosyltransferase biosynthesis protein WcbB	93465	138575	129192	104	97159	90389	81492	77	3.13868e-20	3.51084e-19	0.740385	-0.433653
BP1026B_I0502	capsular polysaccharide biosynthesis/export periplasmic protein WcbC	209801	312748	283373	230	177078	172784	156260	144	1.71034e-43	1.23144e-41	0.626087	-0.675565
BP1026B_I0503	capsular polysaccharide export system inner membrane protein	435535	743482	629727	401	434471	423535	386800	276	5.85599e-30	1.70614e-28	0.688279	-0.538934
BP1026B_I0504	capsule polysaccharide export inner-membrane protein	77778	135465	120408	213	108623	108452	100028	202	4.09402e-11	1.5685e-10	0.948357	-0.0764981
BP1026B_I0505	putative ATP-binding ABC transporter capsular polysaccharide export protein	204902	368477	313537	449	267716	272438	256438	404	8.52974e-10	2.78138e-09	0.899777	-0.15236
BP1026B_I0506	Glycosyl transferase, group 1 family protein	282693	469096	393342	264	431227	452241	411265	299	1.11004e-07	2.7505e-07	1.13258	0.179608
BP1026B_I0507	Capsular polysaccharide biosynthesis protein WcbF	326997	537732	483459	339	496893	491705	459780	364	1.33003e-09	4.23769e-09	1.07375	0.102653
BP1026B_I0509	hypothetical protein	25176	41558	34741	363	35162	35414	36058	382	1.12526e-07	2.78491e-07	1.05234	0.0736031
BP1026B_I0508	capsular polysaccharide biosynthesis protein	137836	221755	196131	287	156374	145860	131931	224	6.51081e-26	1.32846e-24	0.780488	-0.357552
BP1026B_I0510	Glyscosyl transferase, group 1 family protein	303540	511746	430860	231	428561	415641	392341	229	2.97621e-11	1.15723e-10	0.991342	-0.0125453
BP1026B_I0511	capsular polysaccharide biosynthesis protein	213507	374679	321560	323	276909	270706	240687	280	9.91092e-11	3.62417e-10	0.866873	-0.206107
BP1026B_I0512	capsular polysaccharide biosynthesis protein WcbJ, NAD-dependent epimerase	100252	166896	151596	165	123223	121929	119780	144	1.14382e-16	8.46912e-16	0.872727	-0.196397
BP1026B_I0513	GDP-mannose 4,6-dehydratase	307885	517937	454844	420	377812	361637	339692	354	7.51509e-16	5.05092e-15	0.842857	-0.24664
BP1026B_I0514	D,D-heptose 7-phosphate kinase	281964	478540	411125	375	333493	323408	302930	307	7.15413e-15	4.25579e-14	0.818667	-0.288652
BP1026B_I0515	phosphoheptose isomerase	208435	339813	302865	537	261089	249515	247772	478	1.05254e-09	3.3915e-09	0.89013	-0.167911
BP1026B_I0516	D-glycero-D-manno-heptose 1-phosphateguanosyltransferase	128757	197176	182190	297	160451	150555	134308	260	3.13959e-18	2.82157e-17	0.875421	-0.191951
BP1026B_I0517	D-glycero-D-manno-heptose 1,7-bisphosphatephosphatase	123937	206698	181987	307	138194	129690	129264	238	1.70035e-25	3.31806e-24	0.775244	-0.367277
BP1026B_I0518	capsular polysaccharide export protein	110547	181683	161097	125	107390	99605	95723	83	2.83656e-30	8.62535e-29	0.664	-0.590745
BP1026B_I0519	short chain dehydrogenase/reductase family oxidoreductase	43657	34714	39171	67	41758	42218	41919	72	8.68169e-08	2.1893e-07	1.07463	0.103836
BP1026B_I0520	capsular polysaccharide biosynthesis protein WcbQ	66991	105053	91630	57	59430	57532	50862	36	1.3755e-35	6.52737e-34	0.631579	-0.662965
BP1026B_I0521	capsular polysaccharide biosynthesis fatty acid synthase	652525	579749	603985	80	744148	742644	768255	98	0.13589	0.154066	1.225	0.292782
BP1026B_I0522	UDP-3-O-[3-hydroxymyristoyl] N-acetylglucosamine deacetylase	87673	39837	45399	62	85735	91121	113437	105	0.850965	0.86309	1.69355	0.760049
BP1026B_I0523	class-I aminotransferase	112889	100881	105590	80	108981	110081	112698	83	1.19003e-08	3.35176e-08	1.0375	0.0531113
BP1026B_I0524	acetyltransferase	18812	10082	12310	19	18528	17049	17222	25	0.00559576	0.0075755	1.31579	0.395929
BP1026B_I0525	hypothetical protein	28716	24062	22709	21	28351	29796	29927	25	7.48278e-05	0.000126922	1.19048	0.251539
BP1026B_I0526	hypothetical protein	5540	4208	4625	3	5783	6119	6886	5	0.0113977	0.0148833	1.66667	0.736966
BP1026B_I0527	PAP2 family protein	1351	652	739	1	1092	1593	1641	2	0.603165	0.626883	2	1
BP1026B_I0528	hypothetical protein	174	203	125	1	388	478	403	4	3.33262e-06	6.72753e-06	4	2
BP1026B_I0529	hypothetical protein	556	518	373	1	826	869	927	2	0.0655667	0.0774632	2	1
BP1026B_I0530	AraC family transcriptional regulator	12842	12860	12029	13	10620	10989	9682	11	1.19246e-12	5.47624e-12	0.846154	-0.241008
BP1026B_I0531	undecaprenyl-phosphate galactosephosphotransferase	8740	5863	6424	6	5547	5597	5731	5	1.76692e-11	7.09487e-11	0.833333	-0.263034
BP1026B_I0532	polysaccharide biosynthesis/export protein	4434	3514	3963	3	5035	5569	4705	4	0.0130328	0.0169127	1.33333	0.415037
BP1026B_I0533	protein-tyrosine-phosphatase	1038	557	939	1	1370	1406	1081	2	0.741748	0.759574	2	1
BP1026B_I0534	Tyrosine-protein kinase Wzc	13659	13120	11789	5	10401	11281	10027	4	5.72513e-13	2.72509e-12	0.8	-0.321928
BP1026B_I0535	O-antigen translocase	2583	1894	2293	1	2442	2426	2297	1	4.1261e-05	7.23164e-05	1	0
BP1026B_I0536	capsule polysaccharide biosynthesis protein	5292	6346	5261	4	4913	4816	3979	3	3.16885e-10	1.08232e-09	0.75	-0.415037
BP1026B_I0537	serine O-acetyltransferase	2118	4285	2963	5	2661	2521	2607	4	7.21866e-11	2.67402e-10	0.8	-0.321928
BP1026B_I0539	hypothetical protein	5932	6603	5838	6	6264	5922	5602	6	6.69457e-07	1.48758e-06	1	0
BP1026B_I0538	Glycosyltransferase	2932	3593	3013	2	3358	3491	3163	3	7.06446e-05	0.000120413	1.5	0.584963
BP1026B_I0541	2-dehydro-3-deoxyphosphooctonate aldolase	20100	22682	21186	25	22972	24062	20450	26	1.94029e-06	4.03116e-06	1.04	0.0565835
BP1026B_I0540	3-deoxy-manno-octulosonate-8-phosphatase	7769	5135	5685	11	10442	11681	9639	19	0.728284	0.74713	1.72727	0.788496
BP1026B_I0542	arabinose-5-phosphate isomerase	9335	7008	8036	8	9206	9951	10908	10	0.00211501	0.00301169	1.25	0.321928
BP1026B_I0543	UTP-glucose-1-phosphate uridylyltransferase	25250	31023	29687	32	27927	26056	26049	30	1.34824e-09	4.28698e-09	0.9375	-0.0931094
BP1026B_I0544	hypothetical protein	3750	2186	3236	13	3906	3262	4725	17	0.0440709	0.0534379	1.30769	0.387023
BP1026B_I0545	regulator of flagellar biosynthesis FlhD	6152	4731	4822	22	7410	7139	6541	30	0.0156695	0.0201383	1.36364	0.447459
BP1026B_I0546	Lys tRNA	10590	14238	12699	164	11829	9425	8526	130	3.73894e-14	2.04548e-13	0.792683	-0.335184
BP1026B_I0547	hypothetical protein	2129314	2981338	2702344	3472	2997608	2974728	2810171	3903	0.131275	0.149158	1.12414	0.168817
BP1026B_I0548	OmpA family outer membrane protein	1184139	1427121	1457454	2659	1315029	1351807	1436202	2681	0.188797	0.210207	1.00827	0.0118874
BP1026B_I0549	translocation protein TolB	518058	632838	595581	437	420487	446313	471464	334	5.43141e-24	9.17044e-23	0.764302	-0.387785
BP1026B_I0550	TolA protein	50010	38509	42589	46	46608	48379	53283	52	1.93159e-06	4.01442e-06	1.13043	0.176878
BP1026B_I0551	tolR protein	55079	49151	58299	120	47128	46184	43099	101	4.04124e-18	3.56038e-17	0.841667	-0.248679
BP1026B_I0552	tolQ protein	53210	68193	66681	79	54368	52676	43022	63	7.28218e-21	8.84023e-20	0.797468	-0.326501
BP1026B_I0553	thioesterase	21661	22368	21659	45	18146	19463	19146	38	1.37844e-11	5.59956e-11	0.844444	-0.243926
BP1026B_I0554	short-chain dehydrogenase	30028	19397	20210	31	18084	18954	20507	25	3.5648e-13	1.73234e-12	0.806452	-0.31034
BP1026B_I0555	serine hydroxymethyltransferase	383161	442844	421133	333	442224	465540	437723	359	2.41302e-09	7.44222e-09	1.07808	0.108462
BP1026B_I0556	transcriptional regulator NrdR	35208	18827	21351	58	48253	52523	44904	113	0.714101	0.733901	1.94828	0.962198
BP1026B_I0557	hypothetical protein	2874	1719	1265	3	3024	2548	2902	5	0.249179	0.273403	1.66667	0.736966
BP1026B_I0558	hypothetical protein	1728	1379	1753	3	2087	2094	2087	5	0.0455133	0.0551122	1.66667	0.736966
BP1026B_I0559	hypothetical protein	7879	5725	6968	8	7798	9072	9032	11	0.00423159	0.00581032	1.375	0.459432
BP1026B_I0560	hypothetical protein	1583	2438	2342	4	1887	2161	2586	4	2.75722e-05	4.95872e-05	1	0
BP1026B_I0561	fimbrial protein pilin	5674	5787	5724	12	6387	6124	6366	13	8.14338e-05	0.000137346	1.08333	0.115477
BP1026B_I0562	hypothetical protein	44318	39317	42551	91	39759	39265	40881	87	1.11576e-11	4.58002e-11	0.956044	-0.0648511
BP1026B_I0563	hypothetical protein	29008	26526	27764	71	27633	27929	26843	70	4.58534e-08	1.19777e-07	0.985915	-0.0204641
BP1026B_I0564	transmembrane protein	1189289	977855	1159893	3660	1460230	1460803	1294286	4637	0.0192116	0.0244249	1.26694	0.341348
BP1026B_I0565	antioxidant protein LsfA	2464797	3986071	3576557	5230	2819423	2768494	2571741	4256	0.290146	0.315698	0.813767	-0.297313
predicted RNA	-	40245	3087	3696	340	17605	38950	57758	828	0.0192626	0.0244798	2.43529	1.2841
BP1026B_I0566	ISBma2, transposase	189928	279548	248548	163	167622	163112	150325	109	4.10775e-38	2.2571e-36	0.668712	-0.580544
BP1026B_I0567	glutaryl-CoA dehydrogenase	194892	252293	241869	193	311963	309265	292766	256	0.0171564	0.0219546	1.32642	0.407543
BP1026B_I0568	IclR family transcriptional regulator	14420	7076	8617	12	12088	15773	18183	19	0.235883	0.259816	1.58333	0.662965
BP1026B_I0569	hypothetical protein	49834	41692	43938	110	42893	41895	42710	104	2.72098e-12	1.2003e-11	0.945455	-0.08092
BP1026B_I0571	EAL domain-containing protein	101146	100239	104101	126	127319	127375	118281	154	3.43845e-05	6.09808e-05	1.22222	0.289507
BP1026B_I0570	hypothetical protein	161	594	304	2	223	171	234	1	3.77186e-08	9.93562e-08	0.5	-1
BP1026B_I0572	metallo-beta-lactamase family protein	19210	26631	21939	23	23186	24193	23337	24	1.09493e-06	2.35611e-06	1.04348	0.0614005
BP1026B_I0573	FAD-dependent oxidoreductase	12047	12444	13022	7	14191	13363	13242	8	2.07846e-05	3.79465e-05	1.14286	0.192645
BP1026B_I0574	hypothetical protein	685	927	834	3	1041	1098	669	4	0.0476637	0.0575825	1.33333	0.415037
BP1026B_I0575	4-hydroxybenzoate transporter	7637	3415	3983	3	7040	8269	7574	5	0.13288	0.150844	1.66667	0.736966
BP1026B_I0577	homogentisate 1,2-dioxygenase	14957	14476	14813	11	14318	15172	14838	11	4.34763e-07	9.93924e-07	1	0
BP1026B_I0576	fumarylacetoacetase	15410	10034	10570	9	15984	15415	17328	12	0.0233505	0.029371	1.33333	0.415037
BP1026B_I0578	major facilitator superfamily transporter	11860	5030	7365	6	9262	10374	10885	8	0.00371501	0.00513364	1.33333	0.415037
BP1026B_I0579	major facilitator superfamily transporter	36122	21466	27137	25	21847	23438	26408	21	1.69515e-12	7.63366e-12	0.84	-0.251539
BP1026B_I0580	nitroreductase family protein	3296	2526	2618	4	2499	2708	3670	4	4.6841e-05	8.16621e-05	1	0
BP1026B_I0581	D-lactate dehydrogenase	189972	244066	240116	223	182373	178062	168204	175	6.14583e-23	9.32143e-22	0.784753	-0.349689
BP1026B_I0582	LysR family transcriptional regulator	1594817	2017172	1927784	1882	1721229	1669617	1601056	1696	0.172372	0.192742	0.901169	-0.15013
BP1026B_I0583	alanine--glyoxylate aminotransferase	318590	247618	271321	229	303331	317968	315671	257	5.40888e-06	1.06344e-05	1.12227	0.166421
BP1026B_I0584	AraC family transcriptional regulator	41880	22329	25685	31	31151	33166	34908	34	2.9093e-06	5.91107e-06	1.09677	0.133267
BP1026B_I0585	membrane protein	15782	15676	13965	16	16002	16593	16892	18	2.23415e-05	4.06705e-05	1.125	0.169925
BP1026B_I0586	major facilitator superfamily transporter	23676	13219	14061	13	20975	21810	22962	17	0.0033062	0.00460222	1.30769	0.387023
BP1026B_I0587	xanthine dehydrogenase subunit A	24136	14866	18978	12	19641	21584	21704	13	7.55763e-06	1.45979e-05	1.08333	0.115477
BP1026B_I0588	xanthine dehydrogenase, subunit B	28988	25193	25107	11	28112	28921	28618	12	3.52698e-06	7.09473e-06	1.09091	0.125531
BP1026B_I0589	solute-binding periplasmic protein	14909	9915	9780	14	12986	13982	14100	17	0.000511056	0.000786935	1.21429	0.280108
BP1026B_I0590	hypothetical protein	21296	14612	15295	42	15427	15507	20564	42	4.20596e-07	9.64352e-07	1	0
predicted RNA	-	62653	37143	43256	524	50489	59392	66705	646	0.00120496	0.00176683	1.23282	0.301967
BP1026B_I0591	TonB-dependent siderophore receptor family protein	49832	22197	28003	15	40247	42182	45746	20	0.000590262	0.000901586	1.33333	0.415037
BP1026B_I0592	iron chelate uptake ABC transporter, ATP-binding component	9174	5096	6495	8	7094	6737	8449	9	1.42583e-05	2.655e-05	1.125	0.169925
BP1026B_I0593	periplasmic binding protein	26301	22642	24894	23	25155	25299	24438	23	2.2678e-07	5.3829e-07	1	0
BP1026B_I0594	FecCD-family membrane transporter protein	6239	1885	2766	3	5064	5555	6332	5	0.351265	0.378063	1.66667	0.736966
BP1026B_I0595	LysR family regulatory protein	23580	10058	13301	16	20822	22098	26194	24	0.075321	0.0881724	1.5	0.584963
BP1026B_I0596	DSBA-like thioredoxin domain-containing protein	79939	75480	71971	118	98179	104724	107811	162	0.0105414	0.0138227	1.37288	0.457207
BP1026B_I0597	hypothetical protein	36182	34764	35658	24	30554	28025	30329	20	9.01556e-14	4.71792e-13	0.833333	-0.263034
BP1026B_I0598	phospholipid-binding domain-containing protein	75296	61153	57781	175	68914	71403	64804	185	3.42533e-06	6.89912e-06	1.05714	0.0801703
BP1026B_I0599	D-(-)-3-hydroxybutyrate-oligomer hydrolase	206707	174721	186242	90	223553	230267	243605	110	0.0161119	0.0206855	1.22222	0.289507
BP1026B_I0600	hypothetical protein	300	874	301	4	495	358	344	3	5.51657e-05	9.53909e-05	0.75	-0.415037
BP1026B_I0601	hypothetical protein	6616	8692	6847	23	10403	9583	7419	29	0.00290312	0.00406373	1.26087	0.334419
BP1026B_I0602	serine-type carboxypeptidase family protein	122954	141398	143532	74	158846	156563	158222	86	2.96416e-06	6.01864e-06	1.16216	0.216811
BP1026B_I0603	permease	24073	16711	15781	23	25266	26036	23255	31	0.00628221	0.00845729	1.34783	0.430634
BP1026B_I0604	EmrB/QacA family drug resistance transporter	24783	23073	23282	16	22736	25522	25866	17	9.02529e-07	1.9671e-06	1.0625	0.0874628
BP1026B_I0605	glycerophosphoryl diester phosphodiesterase family protein	87234	73517	83135	71	73715	74310	74698	65	1.71123e-10	6.03217e-10	0.915493	-0.127379
BP1026B_I0606	amino acid transporter LysE	8997	7522	6328	12	6996	8306	11552	14	0.000563956	0.00086351	1.16667	0.222392
BP1026B_I0607	acetyltransferase	1001	541	538	1	1076	980	1512	2	0.155267	0.174769	2	1
BP1026B_I0608	DNA-binding protein	4153	2501	3056	5	4767	5317	5716	8	0.678624	0.700082	1.6	0.678072
BP1026B_I0609	metallo-beta-lactamase family protein	40976	62443	52961	42	33864	32434	33893	27	2.09817e-32	7.91742e-31	0.642857	-0.63743
BP1026B_I0610	transcriptional regulator	11380	14722	11379	28	13192	12412	10947	27	8.25141e-08	2.08583e-07	0.964286	-0.0524674
predicted RNA	-	2230872	4007535	3826378	12024	3182425	3068627	3601999	11771	0.20616	0.228442	0.978959	-0.03068
BP1026B_I0611	lipoprotein	79249	86727	83509	52	66062	67141	66032	41	1.89302e-15	1.21495e-14	0.788462	-0.342888
BP1026B_I0612	lipoprotein	60997	61786	58575	48	62629	66602	62384	50	2.58535e-06	5.29757e-06	1.04167	0.0588937
BP1026B_I0613	OmpW family outer membrane protein	40194	38123	41653	45	43794	44641	39085	48	4.59264e-08	1.19918e-07	1.06667	0.0931094
BP1026B_I0614	activator protein	316074	353518	350145	658	258122	245445	263192	495	2.92162e-15	1.82645e-14	0.75228	-0.410659
BP1026B_I0615	hypothetical protein	36462	21170	24739	26	35370	36858	37012	35	0.00188791	0.00270862	1.34615	0.428843
BP1026B_I0616	zinc-binding alcohol dehydrogenase	99984	84959	87485	90	114036	110733	105158	109	6.59282e-05	0.000112681	1.21111	0.276331
BP1026B_I0617	transcriptional regulator family protein	108663	175756	154048	335	180511	172426	157808	391	1.25396e-05	2.35314e-05	1.16716	0.223008
BP1026B_I0618	hypothetical protein	258	467	427	2	302	597	403	3	0.157405	0.17708	1.5	0.584963
BP1026B_I0619	hypothetical protein	2414	3413	2642	6	3396	3385	3061	8	0.00234719	0.00332267	1.33333	0.415037
BP1026B_I0620	hypothetical protein	12680	12923	13125	5	11537	12859	13031	5	5.53135e-08	1.43116e-07	1	0
BP1026B_I0621	co-chaperonin GroES	3174987	5060037	4436660	14366	3883987	3670641	3301097	12308	0.309397	0.335073	0.856745	-0.223062
BP1026B_I0622	chaperonin GroEL	30255598	43174830	40058502	23052	45252661	44567080	43817422	27145	7.17692e-10	2.34887e-09	1.17756	0.235795
BP1026B_I0623	hydroxymethylpyrimidine kinase	166314	159836	164748	192	174745	179712	194533	215	1.21786e-06	2.60008e-06	1.11979	0.16323
BP1026B_I0624	rubredoxin	138008	222506	196036	1212	182475	186989	170763	1176	9.46391e-12	3.92076e-11	0.970297	-0.0435016
predicted RNA	-	32847	18401	20686	319	37979	43473	49468	581	0.751623	0.768931	1.82132	0.864982
BP1026B_I0625	hypothetical protein	111949	66766	67533	61	106828	123759	150734	95	0.098564	0.113724	1.55738	0.639118
BP1026B_I0626	hypothetical protein	836518	1098608	1000595	1690	1222175	1186877	1055820	1994	0.14561	0.164491	1.17988	0.238642
BP1026B_I0627	Holliday junction resolvase-like protein	192463	110757	105601	309	197096	205712	231175	479	0.991703	0.993447	1.55016	0.632419
BP1026B_I0628	bifunctional pyrimidine regulatory protein PyrR/uracil phosphoribosyltransferase	56591	32556	44313	85	40588	40358	40038	77	1.20957e-13	6.23086e-13	0.905882	-0.142604
BP1026B_I0629	aspartate carbamoyltransferase catalytic subunit	78885	79073	77853	76	62526	63373	61975	60	3.09054e-16	2.17275e-15	0.789474	-0.341037
BP1026B_I0630	dihydroorotase	264009	235707	240571	193	260149	247954	245356	196	4.54796e-06	9.00677e-06	1.01554	0.0222528
BP1026B_I0631	acyltransferase family protein	304786	260015	271961	320	342849	345243	336949	392	6.26436e-05	0.000107389	1.225	0.292782
BP1026B_I0632	diadenosine tetraphosphatase	61809	44243	49356	61	64672	67142	72844	80	0.0247049	0.0309813	1.31148	0.391191
BP1026B_I0633	dTDP-glucose 4,6-dehydratase	216180	228418	233235	213	161546	161475	157046	151	1.02325e-32	3.90833e-31	0.70892	-0.496305
BP1026B_I0634	glucose-1-phosphate thymidylyltransferase	330468	412050	389312	422	368618	352626	323340	389	1.17306e-11	4.79638e-11	0.921801	-0.117473
BP1026B_I0635	dTDP-4-dehydrorhamnose 3,5-epimerase	119722	213547	178916	309	146031	138339	136121	253	4.69848e-22	6.55485e-21	0.81877	-0.288469
BP1026B_I0636	dTDP-4-dehydrorhamnose reductase	147392	222722	190898	208	157841	153351	147548	170	1.39144e-22	2.02697e-21	0.817308	-0.291049
BP1026B_I0637	ABC-2 type transport system integral membrane protein	39949	69000	56618	66	34148	32730	30512	38	9.67672e-40	5.82836e-38	0.575758	-0.796467
BP1026B_I0638	polysaccharide ABC transporter, ATP-binding protein	190074	288599	257656	174	202618	197739	177328	136	9.95129e-22	1.33479e-20	0.781609	-0.355481
BP1026B_I0639	O-antigen acetylase WbiA	165769	260270	230043	176	159512	152315	148471	123	1.13341e-34	5.03523e-33	0.698864	-0.516917
BP1026B_I0640	NAD-dependent epimerase/dehydratase	222896	321459	303061	293	272243	267768	258167	276	1.6379e-08	4.51775e-08	0.94198	-0.0862324
BP1026B_I0641	glycosyltransferase	347412	592142	515210	524	451718	431548	408608	466	2.83977e-16	2.00771e-15	0.889313	-0.169237
BP1026B_I0642	O-antigen methyl transferase	501928	800576	714432	389	736549	713183	642002	404	0.863457	0.874486	1.03856	0.0545851
BP1026B_I0643	glycosyl transferase family protein	274042	435725	395054	199	377544	362208	326646	192	1.74106e-10	6.1304e-10	0.964824	-0.0516621
BP1026B_I0644	glycosyl transferase WbiF	68419	108708	96948	95	73523	70014	69180	74	8.47403e-17	6.37997e-16	0.778947	-0.360402
BP1026B_I0645	UDP-glucose 4-epimerase	67696	74881	70119	73	61044	64103	59688	63	8.62583e-13	4.02925e-12	0.863014	-0.212545
BP1026B_I0646	glycoside hydrolase family protein	40808	57493	57816	53	38791	37652	34642	37	1.35642e-26	2.98126e-25	0.698113	-0.518467
BP1026B_I0647	polysaccharide biosynthesis protein	171298	184538	200947	96	174510	167673	161242	87	2.36001e-15	1.49475e-14	0.90625	-0.142019
BP1026B_I0648	glycosyl transferase family protein	80841	104076	93488	83	86611	82543	72296	72	1.27904e-12	5.85666e-12	0.86747	-0.205114
BP1026B_I0649	UDP-glucose 4-epimerase	161786	148556	157411	152	156232	147708	138483	144	5.7826e-14	3.09279e-13	0.947368	-0.0780025
BP1026B_I0650	glycoside hydrolase family protein	16629	9947	10495	10	12400	14171	14064	11	2.83887e-05	5.09241e-05	1.1	0.137504
BP1026B_I0651	glycosyl transferase family protein	16635	10377	10458	14	13988	15095	16211	18	0.00111706	0.00164332	1.28571	0.36257
BP1026B_I0652	hypothetical protein	19027	12016	13309	11	15776	16002	14652	11	4.00601e-06	7.99416e-06	1	0
BP1026B_I0653	phosphoglucomutase/phosphomannomutase family protein	608559	569468	574604	411	686231	712307	719636	497	0.453747	0.481089	1.20925	0.274107
BP1026B_I0654	lipopolysaccharide heptosyltransferase I	55803	39806	43456	46	43178	44642	53738	47	1.35314e-09	4.30039e-09	1.02174	0.0310269
BP1026B_I0655	hypothetical protein	287306	328456	302874	346	345991	331514	285576	362	1.25806e-07	3.09281e-07	1.04624	0.0652177
BP1026B_I0656	3-deoxy-D-manno-octulosonic-acid transferase	46964	14276	20695	19	37664	43385	52184	32	0.19976	0.221664	1.68421	0.752072
BP1026B_I0657	urease accessory protein UreG	33295	44562	38474	59	28805	29663	29739	45	4.53987e-18	3.97731e-17	0.762712	-0.39079
BP1026B_I0658	urease accessory protein	8603	7089	6273	10	7485	7876	9035	11	5.74888e-05	9.90946e-05	1.1	0.137504
BP1026B_I0659	urease accessory protein UreE	15022	17732	17908	26	16616	15860	15674	25	2.4392e-08	6.59436e-08	0.961538	-0.0565835
BP1026B_I0660	urease subunit alpha	7700	7162	7161	4	8051	10005	9578	5	0.00440283	0.00603222	1.25	0.321928
BP1026B_I0661	urease, beta/gamma subunit	365	59	217	0	163	379	351	0	0.606157	0.629784	#DIV/0!	#DIV/0!
BP1026B_I0662	urease subunit gamma	842	924	1388	3	804	870	662	2	1.87975e-09	5.85228e-09	0.666667	-0.584963
BP1026B_I0663	UreD-family accessory protein	10570	3599	5632	7	9550	10366	9988	11	0.183401	0.204563	1.57143	0.652077
BP1026B_I0664	branched-chain amino acid ABC transporter ATP-binding protein	2605	2991	3136	4	3419	3277	3301	4	0.00169082	0.0024432	1	0
BP1026B_I0665	branched-chain amino acid ABC transporter ATP-binding protein	1697	1291	1696	1	1911	1497	1718	2	0.00105699	0.00156082	2	1
BP1026B_I0666	branched-chain amino acid transport system, permease	1208	1244	2073	1	1373	1133	1414	1	5.09123e-07	1.15132e-06	1	0
BP1026B_I0667	branched-chain amino acid ABC transporter permease	3427	1700	1437	1	2174	2879	2727	1	0.00274675	0.00385777	1	0
BP1026B_I0668	branched-chain amino acid ABC transporter substrate-binding protein	5282	6712	6883	4	6621	7453	5655	5	9.6233e-06	1.83279e-05	1.25	0.321928
BP1026B_I0669	omega amino acid--pyruvate transaminase	129479	113542	114839	89	125722	131358	136138	98	6.50869e-08	1.66614e-07	1.10112	0.138976
BP1026B_I0670	Rhodanese-related sulfurtransferase	168472	190333	174007	548	152667	149334	143547	458	3.33885e-21	4.19971e-20	0.835766	-0.258828
BP1026B_I0671	protein-L-isoaspartate(D-aspartate) O-methyltransferase	261162	190920	215557	340	193312	219351	238745	332	2.46389e-07	5.82847e-07	0.976471	-0.0343515
BP1026B_I0672	hypothetical protein	50137	34589	39814	160	41934	45529	49843	177	3.30629e-07	7.70047e-07	1.10625	0.145677
BP1026B_I0673	coproporphyrinogen III oxidase	792626	769836	787842	561	631389	628408	612374	447	3.11533e-19	3.15257e-18	0.796791	-0.327726
BP1026B_I0674	proteinase inhibitor	1413	326	248	2	1015	1285	1499	5	0.0192856	0.024504	2.5	1.32193
BP1026B_I0675	hypothetical protein	18364	17033	15924	29	14013	13201	15302	24	1.39172e-12	6.33558e-12	0.827586	-0.273018
BP1026B_I0676	undecaprenyl pyrophosphate phosphatase	242288	227136	223617	277	271542	276218	255292	322	0.00103938	0.00153626	1.16245	0.217175
BP1026B_I0677	tRNA (guanine-N(7)-)-methyltransferase	34757	28959	32824	40	38526	37749	38429	48	3.00733e-05	5.37612e-05	1.2	0.263034
BP1026B_I0678	Gly tRNA	244	470	521	5	488	465	248	5	0.0115904	0.0151224	1	0
BP1026B_I0679	Sir2 family transcriptional regulator	33010	36338	33207	40	28289	26384	25367	31	8.12372e-16	5.43084e-15	0.775	-0.367732
BP1026B_I0680	methyl transferase	24210	23785	24442	33	19953	22846	22968	30	2.91124e-10	1.00033e-09	0.909091	-0.137504
BP1026B_I0681	hypothetical protein	121708	125914	125904	101	161534	163603	158553	132	0.000941025	0.00140047	1.30693	0.386183
BP1026B_I0683	Integral membrane protein possibly involved inchromosome condensation	36340	26786	28018	78	40989	42487	39805	106	0.00321286	0.00447828	1.35897	0.442518
BP1026B_I0682	hypothetical protein	21268	26480	20823	64	21282	22032	18191	57	1.51658e-10	5.3967e-10	0.890625	-0.16711
BP1026B_I0684	hypothetical protein	53684	73016	64120	112	53183	47726	40470	83	5.66493e-26	1.15964e-24	0.741071	-0.432315
BP1026B_I0685	hypothetical protein	17566	5389	8535	9	15426	16124	20954	15	0.606361	0.629892	1.66667	0.736966
BP1026B_I0687	hypothetical protein	5356	2777	3692	14	6229	6447	7541	24	0.587582	0.6116	1.71429	0.777608
BP1026B_I0686	serine/threonine dehydratase	47897	26284	27967	34	38989	44537	51332	45	0.00180449	0.00259735	1.32353	0.40439
BP1026B_I0688	LysE family protein	18007	13839	15385	23	16982	17381	19741	26	9.60854e-05	0.000160373	1.13043	0.176878
BP1026B_I0689	3-octaprenyl-4-hydroxybenzoate carboxy-lyase	48300	51711	51037	32	48252	46382	45219	29	2.71914e-13	1.34115e-12	0.90625	-0.142019
BP1026B_I0690	transglycosylase	34368	32328	33504	30	30966	31627	32034	28	5.95761e-10	1.97035e-09	0.933333	-0.0995357
BP1026B_I0691	aminotransferase	42520	23622	27727	25	33979	35239	41318	29	2.51414e-05	4.54636e-05	1.16	0.214125
BP1026B_I0692	Transcription termination protein NusB	529263	468836	517826	1153	461136	443740	409715	1000	1.71602e-17	1.39599e-16	0.867303	-0.205393
BP1026B_I0693	6,7-dimethyl-8-ribityllumazine synthase	242428	305334	298661	540	212903	209609	216307	407	6.96832e-18	5.9226e-17	0.753704	-0.407931
BP1026B_I0694	bifunctional 3,4-dihydroxy-2-butanone 4-phosphate synthase/GTP cyclohydrolase II-like protein	180779	220714	213597	180	141565	145068	146109	126	1.11892e-34	5.00638e-33	0.7	-0.514573
BP1026B_I0695	riboflavin synthase subunit alpha	168559	206665	186267	304	137944	139701	130321	221	3.18461e-31	1.06109e-29	0.726974	-0.460025
BP1026B_I0696	riboflavin biosynthesis protein RibD	104647	40176	52130	57	73548	90142	112988	81	0.0481196	0.0580549	1.42105	0.50696
BP1026B_I0697	glutamate-1-semialdehyde aminotransferase	243108	118309	140915	130	187582	210762	212129	158	0.00180018	0.00259227	1.21538	0.281413
BP1026B_I0698	hypothetical protein	18442	20251	21385	43	12731	13991	13094	28	9.61179e-23	1.43012e-21	0.651163	-0.61891
BP1026B_I0699	hypothetical protein	7953	10517	9528	17	5706	5731	4086	9	3.93728e-29	1.08171e-27	0.529412	-0.917538
BP1026B_I0700	major facilitator superfamily transporter	17024	20235	18508	15	18866	17071	15865	13	4.89448e-09	1.45166e-08	0.866667	-0.206451
BP1026B_I0701	hypothetical protein	5695	2446	3055	9	6079	4920	7051	15	0.447164	0.47443	1.66667	0.736966
BP1026B_I0702	D-cysteine desulfhydrase	4409	1567	2171	2	3023	4381	4960	4	0.537254	0.56324	2	1
BP1026B_I0703	Cystine ABC transporter, ATP-binding protein	9505	8248	7872	11	8241	7984	6820	10	5.76273e-10	1.90993e-09	0.909091	-0.137504
BP1026B_I0704	His/Glu/Gln/Arg/opine ABC transporter permease	3826	3833	3907	5	3786	3087	3510	5	4.7989e-08	1.25043e-07	1	0
BP1026B_I0705	ABC transporter substrate-binding protein	11512	9300	8768	12	11179	11367	11184	14	0.000111789	0.000185349	1.16667	0.222392
BP1026B_I0706	hypothetical protein	1222	2431	1818	11	1702	2148	2201	12	0.000522121	0.000803058	1.09091	0.125531
BP1026B_I0707	bifunctional glucokinase/RpiR family transcriptional regulator	171509	180424	176693	91	170956	173005	173519	89	1.79398e-11	7.19892e-11	0.978022	-0.0320612
BP1026B_I0708	6-phosphogluconolactonase	19888	6994	8812	17	14893	18050	21098	26	0.162917	0.182659	1.52941	0.612977
BP1026B_I0709	glucose-6-phosphate 1-dehydrogenase	192461	158114	170642	118	177059	176636	176586	120	7.15229e-10	2.3432e-09	1.01695	0.0242475
BP1026B_I0710	maltose ABC transporter, periplasmic maltose-binding protein	508866	585131	567436	443	439954	461246	447294	360	7.67854e-21	9.26751e-20	0.812641	-0.29931
BP1026B_I0711	ABC transporter permease	103042	98374	94185	104	84563	83983	77489	87	2.59473e-14	1.44603e-13	0.836538	-0.257496
BP1026B_I0712	ABC transporter permease	133728	164900	158545	177	111484	109253	101303	125	5.64443e-28	1.37575e-26	0.706215	-0.501821
BP1026B_I0713	ABC transporter ATP-binding protein	387030	512178	465812	406	438200	426910	376793	369	9.85222e-15	5.74621e-14	0.908867	-0.137859
BP1026B_I0714	hypothetical protein	32501	19674	20675	39	27925	31719	36658	51	0.00292246	0.00408805	1.30769	0.387023
BP1026B_I0715	Smr domain-containing protein	46527	36540	37294	54	51863	48752	54370	70	0.00122993	0.00180175	1.2963	0.374396
BP1026B_I0716	thioredoxin-disulfide reductase	318947	276296	296027	308	308368	313388	310097	322	2.10028e-07	5.00424e-07	1.04545	0.0641303
BP1026B_I0717	cell division ftsk transmembrane protein	390894	381411	388470	167	475923	474499	429335	199	1.07687e-06	2.32203e-06	1.19162	0.25292
BP1026B_I0718	outer-membrane lipoprotein carrier protein	59405	53779	54592	78	62236	62483	56844	85	3.68837e-06	7.40036e-06	1.08974	0.123989
BP1026B_I0719	recombination factor protein RarA	87855	53263	58858	50	80755	87629	95344	67	0.0103262	0.0135661	1.34	0.422233
BP1026B_I0720	hypothetical protein	16642	17091	19432	66	20637	20478	20333	76	9.77139e-05	0.000163004	1.15152	0.203533
BP1026B_I0721	seryl-tRNA synthetase	370916	393724	375716	291	348357	348546	324053	261	2.02631e-12	9.06631e-12	0.896907	-0.156969
BP1026B_I0722	Ser tRNA	24941	42025	35720	376	28632	25958	24792	290	3.13219e-16	2.1971e-15	0.771277	-0.37468
BP1026B_I0723	hypothetical protein	1001737	1768776	1600447	5336	1116327	1065953	1090431	3995	0.733159	0.751884	0.748688	-0.417563
BP1026B_I0725	acetyltransferase	64894	45827	52614	95	50146	48272	46827	84	4.03367e-15	2.47958e-14	0.884211	-0.177538
BP1026B_I0726	septum formation inhibitor	86601	90167	92752	110	70195	67022	64535	82	1.63426e-18	1.5166e-17	0.745455	-0.423808
BP1026B_I0727	septum site-determining protein MinD	208636	276459	254994	302	232027	223425	200208	267	2.05274e-10	7.16742e-10	0.884106	-0.177709
BP1026B_I0728	cell division topological specificity factor MinE	26715	21990	23211	94	27086	27184	25069	103	1.14413e-05	2.15979e-05	1.09574	0.131912
BP1026B_I0729	hypothetical protein	1610	1685	1665	3	1378	1901	2941	4	0.0245195	0.0307734	1.33333	0.415037
BP1026B_I0730	hypothetical protein	2123	420	825	11	855	1241	2015	13	0.0723434	0.0849408	1.18182	0.241008
BP1026B_I0731	voltage gated chloride channel family protein	33995	30948	28887	18	25875	26835	23728	15	6.0452e-14	3.22e-13	0.833333	-0.263034
BP1026B_I0732	lipopolysaccharide heptosyltransferase I	43219	38645	39697	39	38836	42450	47924	42	4.03433e-08	1.05825e-07	1.07692	0.106915
BP1026B_I0733	hypothetical protein	47966	25020	32194	191	48326	48570	49229	266	0.0122761	0.0159704	1.39267	0.477854
BP1026B_I0734	metabolite:proton symporter family protein	12044	8608	8714	7	13591	15258	16314	11	0.25756	0.282105	1.57143	0.652077
BP1026B_I0735	TonB domain-containing protein	10412	8688	11490	20	10804	9387	8567	19	1.29318e-08	3.62274e-08	0.95	-0.0740006
BP1026B_I0736	hypothetical protein	2320	2476	2569	4	1645	1849	1416	2	3.63288e-18	3.21872e-17	0.5	-1
BP1026B_I0737	integrase	1054	2039	1434	7	1390	1519	1728	7	0.00016937	0.000275425	1	0
BP1026B_I0738	Integrase	5560	5904	6037	25	4986	4652	4441	20	1.47834e-10	5.26454e-10	0.8	-0.321928
BP1026B_I0739	Ser tRNA	771	665	1129	9	857	641	842	8	9.03845e-05	0.000151666	0.888889	-0.169925
BP1026B_I0740	coproporphyrinogen III oxidase	70466	61922	64409	53	76367	79083	80402	64	0.000534917	0.000821054	1.20755	0.27208
BP1026B_I0741	deoxyribonucleotide triphosphate pyrophosphatase	59005	30846	37539	67	57599	64519	79139	106	0.764716	0.780795	1.58209	0.661831
BP1026B_I0742	ribonuclease PH	111971	59289	74684	111	110469	112306	118679	155	0.0086075	0.0114014	1.3964	0.481709
BP1026B_I0743	hypothetical protein	138190	145150	149992	156	190004	185812	176736	199	0.00144522	0.00210385	1.27564	0.351222
BP1026B_I0744	guanylate kinase	120053	169049	159501	218	156123	155548	151635	225	4.43347e-10	1.48828e-09	1.03211	0.0455969
BP1026B_I0745	DNA-directed RNA polymerase subunit omega	55407	63395	66233	302	78631	74571	72687	369	0.00134941	0.00197124	1.22185	0.289072
BP1026B_I0746	guanosine-3',5'-bis(diphosphate) 3'-pyrophosphohydrolase	381188	514967	471359	192	618974	594642	545952	247	4.85076e-05	8.44502e-05	1.28646	0.363405
BP1026B_I0747	Arg tRNA	21835	34578	25784	355	34108	34380	28202	418	5.35448e-05	9.27301e-05	1.17746	0.235684
BP1026B_I0748	Arg tRNA	9627	15855	14309	172	16634	16272	13220	199	0.000303269	0.000479717	1.15698	0.21036
BP1026B_I0749	transcription elongation factor GreB	564754	757635	682257	1184	628025	610774	558167	1062	2.37001e-14	1.33026e-13	0.896959	-0.156885
BP1026B_I0750	outer membrane protein	6898723	9451733	9207339	7473	7528479	7433324	7884287	6680	0.616597	0.639465	0.893885	-0.161839
BP1026B_I0751	hypothetical protein	14283	17057	14791	58	13814	14461	12704	51	2.41968e-10	8.38321e-10	0.87931	-0.185556
BP1026B_I0752	cold shock transcription regulator protein	14913593	25284887	22233287	102012	14467363	14598640	14109512	70548	0.000720783	0.00108926	0.691566	-0.532062
BP1026B_I0753	DNA polymerase/helicase	65085	61065	60792	54	68450	69614	71193	60	5.88791e-05	0.000101435	1.11111	0.152003
BP1026B_I0754	chorismate mutase	10272	4422	5552	11	7129	8578	8961	13	0.00134015	0.00195864	1.18182	0.241008
BP1026B_I0755	hypothetical protein	37987	60506	51631	340	49187	43912	35071	290	7.61851e-17	5.75661e-16	0.852941	-0.229482
BP1026B_I0756	hypothetical protein	19250	8801	9871	32	18121	16876	18433	45	0.0490984	0.0591789	1.40625	0.491853
BP1026B_I0757	TonB-dependent receptor	43348	40772	41230	17	57027	55335	46255	22	0.000653946	0.000994493	1.29412	0.371969
BP1026B_I0758	lipoprotein	15176	8179	8958	8	15547	15468	16450	12	0.11849	0.135417	1.5	0.584963
BP1026B_I0759	hypothetical protein	8628	2476	3684	9	7719	8904	9742	17	0.884947	0.894371	1.88889	0.917538
BP1026B_I0760	hypothetical protein	219665	219693	218316	869	254184	249494	254762	1003	0.00174161	0.00251311	1.1542	0.206894
BP1026B_I0761	hypothetical protein	1293	658	1265	4	1462	959	1481	5	0.0877951	0.101748	1.25	0.321928
BP1026B_I0762	hypothetical protein	1055	680	1030	1	1075	1111	849	2	0.0161961	0.0207895	2	1
BP1026B_I0763	hypothetical protein	703	183	454	1	638	1005	912	2	0.0223138	0.0281235	2	1
BP1026B_I0764	Thr tRNA	701	632	465	7	991	611	513	9	0.100024	0.115344	1.28571	0.36257
BP1026B_I0765	fructose-1,6-bisphosphatase	305064	355273	341286	328	353788	354425	320701	337	1.27209e-08	3.57006e-08	1.02744	0.0390528
BP1026B_I0766	transcriptional activator protein	9602	6805	9660	9	9918	8836	9006	9	1.06153e-05	2.01131e-05	1	0
BP1026B_I0767	5-methyltetrahydropteroyltriglutamate/homocysteine S-methyltransferase	12005	9805	9823	4	11502	12955	12333	5	0.000236916	0.000379163	1.25	0.321928
BP1026B_I0768	aminopeptidase N	205161	234852	225173	82	246139	244167	228581	88	0.000178575	0.000289341	1.07317	0.10188
BP1026B_I0769	lipoprotein	251947	235496	244835	341	360382	362030	325916	489	0.0207803	0.0263019	1.43402	0.520063
BP1026B_I0770	hypothetical protein	36840	29972	34070	58	40615	43190	41551	72	0.000184508	0.000298183	1.24138	0.311944
BP1026B_I0771	guanine deaminase	21010	12952	12903	11	20149	22101	23954	16	0.0326508	0.040237	1.45455	0.540568
BP1026B_I0772	xanthine/uracil permease family protein	13661	16519	14688	10	14498	15454	12431	10	1.41351e-08	3.93172e-08	1	0
BP1026B_I0773	adenosine deaminase	40210	38606	39722	38	41501	45750	42776	42	3.20751e-07	7.50255e-07	1.10526	0.14439
BP1026B_I0774	xanthine dehydrogenase accessory factor	16522	10252	10392	12	12465	11929	13747	12	1.30561e-06	2.77985e-06	1	0
BP1026B_I0775	DsbB family disulfide bond formation protein	13011	9608	10971	21	8432	8319	8899	16	1.29246e-15	8.4509e-15	0.761905	-0.392317
BP1026B_I0776	amidase	17051	6993	8131	7	12389	11568	15735	9	0.00181521	0.0026109	1.28571	0.36257
BP1026B_I0777	glutamine amidotransferase	312979	320518	336801	243	317623	321657	326733	242	7.1787e-09	2.0751e-08	0.995885	-0.00594927
BP1026B_I0778	citrate-proton symporter	29177	20945	21936	17	28433	27640	24422	19	1.90582e-05	3.49986e-05	1.11765	0.160465
BP1026B_I0779	hypothetical protein	29146	9257	13822	9	24399	26201	28604	14	0.120224	0.137298	1.55556	0.63743
BP1026B_I0780	oxygenase	153874	77835	106744	68	169667	182565	189620	109	0.4809	0.508157	1.60294	0.680721
BP1026B_I0781	NAD-dependent formate dehydrogenase subunit delta	51943	32061	35881	153	52987	55273	51677	204	0.00526537	0.0071545	1.33333	0.415037
BP1026B_I0782	NAD-dependent formate dehydrogenase subunit alpha	251059	201356	212229	74	251771	253334	265785	86	0.00189907	0.00272401	1.16216	0.216811
BP1026B_I0783	NAD-dependent formate dehydrogenase subunit beta	17772	12197	12117	8	20906	21076	22023	13	0.158495	0.178147	1.625	0.70044
BP1026B_I0784	NAD-dependent formate dehydrogenase gamma subunit	7402	2602	4619	10	8091	9222	10306	19	0.741108	0.759042	1.9	0.925999
BP1026B_I0785	regulatory protein	43362	21585	26591	27	47548	54854	60485	49	0.990856	0.992916	1.81481	0.859822
BP1026B_I0786	hypothetical protein	41765	70597	66729	226	41637	42769	44966	163	1.95233e-27	4.54624e-26	0.721239	-0.471451
BP1026B_I0787	hypothetical protein	29050	11614	15568	29	23465	27910	34671	44	0.131518	0.149406	1.51724	0.601451
BP1026B_I0788	hypothetical protein	1097	1250	1561	10	1029	1177	1747	10	0.000358368	0.000561064	1	0
BP1026B_I0789	phosphoglycolate phosphatase	20776	7463	9827	17	14095	16744	17983	22	0.00669761	0.00898177	1.29412	0.371969
BP1026B_I0790	3-demethylubiquinone-9 3-methyltransferase	102065	92366	97165	119	85858	87130	76364	102	2.92908e-13	1.43791e-12	0.857143	-0.222392
BP1026B_I0791	outer membrane protein a	8766036	13287637	12350795	16989	11432300	11357326	11795736	17079	0.160888	0.18061	1.0053	0.00762257
BP1026B_I0792	DNA gyrase subunit A	739616	936288	884821	320	940151	935311	882965	344	0.152149	0.171445	1.075	0.104337
BP1026B_I0793	hypothetical protein	2282406	3311541	3087684	4847	2608762	2537555	2346661	4183	0.240863	0.264612	0.863008	-0.212554
BP1026B_I0794	phosphoserine aminotransferase	230494	293488	278490	246	258041	250564	223520	225	6.64283e-09	1.93538e-08	0.914634	-0.128733
BP1026B_I0795	chorismate mutase/prephenate dehydratase	191057	158351	170807	160	216063	210534	210576	196	0.00685038	0.00917878	1.225	0.292782
BP1026B_I0796	bifunctional prephenate dehydrogenase/3-phosphoshikimate 1-carboxyvinyltransferase	89922	72990	77465	35	95997	95854	94311	42	0.000169056	0.000274985	1.2	0.263034
BP1026B_I0797	cytidylate kinase	28508	25402	24065	37	29517	33430	36757	48	0.000896003	0.00133951	1.2973	0.375509
predicted RNA	-	1998291	2964265	2705286	1904	2585518	2473806	2167760	1795	0.192359	0.213831	0.942752	-0.0850496
BP1026B_I0798	integration host factor subunit beta	613202	822663	748670	3034	1342249	1261356	1035038	5053	0.00200473	0.00286051	1.66546	0.735919
BP1026B_I0799	hypothetical protein	69404	72348	73940	244	64011	61331	53572	202	2.08468e-15	1.33113e-14	0.827869	-0.272526
BP1026B_I0800	hypothetical protein	126522	134973	132914	112	112897	120425	108550	97	4.59724e-16	3.16105e-15	0.866071	-0.207442
BP1026B_I0801	UDP-glucose 6-dehydrogenase	238367	305485	287633	197	260109	251426	248826	180	5.32191e-09	1.56951e-08	0.913706	-0.130199
BP1026B_I0802	bifunctional ADP-heptose synthase	200838	73522	86263	121	195890	230581	262452	232	0.012914	0.0167724	1.91736	0.939118
BP1026B_I0803	ADP-L-glycero-D-manno-heptose-6-epimerase	154532	176597	169433	168	157715	151804	141033	151	1.19306e-16	8.8025e-16	0.89881	-0.153913
BP1026B_I0804	competence protein ComE	40074	23336	30406	98	42957	47790	50578	148	0.0679418	0.0800427	1.5102	0.594744
BP1026B_I0805	hypothetical protein	1293	1070	1196	3	1070	1404	1692	4	0.023452	0.0294927	1.33333	0.415037
BP1026B_I0806	cysteine synthase B	391826	496128	464952	499	392603	382659	346212	413	2.7117e-17	2.15834e-16	0.827655	-0.272898
BP1026B_I0807	murein transglycosylase domain-containing protein	376518	512864	465732	348	469335	447538	426584	345	3.0652e-12	1.33987e-11	0.991379	-0.0124909
BP1026B_I0808	histone deacetylase family protein	155153	138795	143988	157	140354	142046	134098	150	1.64511e-13	8.35764e-13	0.955414	-0.0658021
BP1026B_I0809	alpha/beta fold family hydrolase	22192	7007	12945	15	17442	20047	22030	21	0.0419845	0.0510662	1.4	0.485427
BP1026B_I0810	DL-methionine transporter ATP-binding subunit	43584	36132	37273	37	45956	48255	45866	45	3.72363e-05	6.57223e-05	1.21622	0.2824
BP1026B_I0811	ABC transporter permease	20205	16255	15091	26	25076	26946	24514	39	0.0829961	0.0964362	1.5	0.584963
BP1026B_I0812	D-methionine ABC transporter substrate-binding protein	34364	38186	38335	46	46238	45105	41546	55	3.77471e-05	6.65674e-05	1.19565	0.257798
BP1026B_I0813	electron transfer flavoprotein subunit beta	748705	939173	909844	1154	1119544	1130875	1105156	1491	0.0519441	0.0623807	1.29203	0.369637
BP1026B_I0814	electron transfer flavoprotein subunit alpha	271634	265294	255680	282	336881	346360	372298	375	0.00116925	0.00171728	1.32979	0.411195
BP1026B_I0815	Acyl-CoA dehydrogenase	241469	225115	240747	131	373645	386595	399503	215	0.257656	0.28216	1.64122	0.71477
BP1026B_I0816	D-amino acid dehydrogenase small subunit	730133	633728	638406	518	543480	576288	579356	440	6.17816e-17	4.74265e-16	0.849421	-0.235449
BP1026B_I0817	leucine-responsive regulatory protein	206084	294176	265305	521	227267	225311	215324	455	1.06592e-10	3.88191e-10	0.873321	-0.195417
BP1026B_I0818	radical SAM domain-containing protein	71303	77277	76308	64	84009	79034	74354	68	1.40481e-06	2.97287e-06	1.0625	0.0874628
BP1026B_I0819	hypothetical protein	12125	19560	18348	35	15434	13922	14736	31	1.59951e-10	5.67633e-10	0.885714	-0.175087
BP1026B_I0820	hypothetical protein	118098	52167	67806	70	87212	96300	105704	86	0.000355612	0.000557168	1.22857	0.296982
BP1026B_I0821	16S rRNA-processing protein RimM	244795	220314	230856	336	288776	295311	308746	431	0.00809097	0.0107491	1.28274	0.359227
BP1026B_I0822	tRNA (guanine-N(1)-)-methyltransferase	202093	264440	253395	301	276137	258228	230883	320	4.02249e-05	7.06587e-05	1.06312	0.0883084
BP1026B_I0823	acetyltransferase	11962	10230	9696	17	12642	12862	13268	21	0.00114453	0.00168176	1.23529	0.304855
BP1026B_I0825	hypothetical protein	1010	821	1135	4	978	904	1069	4	0.00104838	0.00154883	1	0
BP1026B_I0824	MutT/NUDIX NTP pyrophosphatase	43326	37116	36673	57	63296	66779	66682	95	0.736388	0.754825	1.66667	0.736966
BP1026B_I0826	CobD/CbiB family protein	158272	166490	170762	175	126144	121555	117803	129	9.17934e-28	2.19463e-26	0.737143	-0.439984
BP1026B_I0827	lipoprotein	16268	3295	6185	26	11361	15461	18924	47	0.883089	0.892892	1.80769	0.854149
BP1026B_I0828	ribosome-associated GTPase	70822	70813	72521	75	64050	66691	62181	68	6.42104e-11	2.39413e-10	0.906667	-0.141356
BP1026B_I0829	peptidase	144867	144050	153958	117	137817	133146	131309	106	1.80639e-15	1.16532e-14	0.905983	-0.142444
BP1026B_I0830	oligoribonuclease	39306	54644	49321	78	42692	41163	36681	66	3.55082e-17	2.79778e-16	0.846154	-0.241008
BP1026B_I0831	molybdenum cofactor biosynthesis protein MogA	76000	95070	86575	146	78467	80086	74955	133	6.57019e-11	2.44392e-10	0.910959	-0.134542
BP1026B_I0832	hypothetical protein	113698	70788	85631	178	112292	112107	102866	216	7.38679e-05	0.000125463	1.21348	0.279154
BP1026B_I0833	pmbA protein	188115	185210	183556	135	197756	207230	204556	148	8.29773e-06	1.59488e-05	1.0963	0.132638
BP1026B_I0834	dihydrofolate reductase	9028	6127	5341	13	6819	6953	8172	14	1.409e-05	2.62755e-05	1.07692	0.106915
BP1026B_I0835	sigma-54 dependent DNA-binding transcriptional regulator	13972	10290	10737	6	15471	15165	16618	8	0.0215617	0.0272139	1.33333	0.415037
BP1026B_I0836	hypothetical protein	5799	6698	5221	4	7047	6298	4882	4	8.19249e-06	1.57658e-05	1	0
BP1026B_I0837	hypothetical protein	297	88	129	1	202	265	314	1	0.269101	0.294077	1	0
BP1026B_I0838	sigma-54 dependent DNA-binding transcriptional regulator	100175	77891	86284	63	107614	110350	101943	76	9.43413e-05	0.000157714	1.20635	0.270648
BP1026B_I0839	thymidylate synthase	110577	122721	129057	124	110353	103336	102313	108	1.48042e-14	8.46879e-14	0.870968	-0.199309
BP1026B_I0840	prolin-rich exported protein	27700	15802	17755	7	39550	41536	46195	16	0.362312	0.389502	2.28571	1.19265
BP1026B_I0841	ArsR family transcriptional regulator	2707	999	891	2	2164	3216	3314	4	0.118852	0.135807	2	1
BP1026B_I0842	hypothetical protein	2574	716	634	9	1278	2202	2026	13	0.259265	0.283724	1.44444	0.530515
BP1026B_I0843	long-chain acyl-CoA thioester hydrolase	32530	36527	32292	66	33654	34111	33266	66	8.86405e-09	2.52959e-08	1	0
BP1026B_I0844	fumarate hydratase	143819	128537	146007	99	148387	151393	153266	108	1.38867e-08	3.86435e-08	1.09091	0.125531
BP1026B_I0845	multidrug resistance protein	37466	23781	24506	20	43574	42287	42948	30	0.0464341	0.0561838	1.5	0.584963
BP1026B_I0846	hypothetical protein	3578	2831	2290	13	3117	3427	3151	14	0.000619071	0.000943289	1.07692	0.106915
BP1026B_I0847	hypothetical protein	16934	18332	17971	35	21503	23025	23283	44	0.00239128	0.00337898	1.25714	0.330149
BP1026B_I0848	hypothetical protein	282352	325999	317876	391	395978	394869	362864	487	2.64555e-05	4.77158e-05	1.24552	0.316753
BP1026B_I0849	CreA protein	26960	26802	29624	57	23904	23477	23247	49	1.96968e-12	8.83185e-12	0.859649	-0.21818
BP1026B_I0850	Asn tRNA	4008	5436	4682	61	7084	7216	5914	88	0.0582346	0.0695087	1.44262	0.528694
BP1026B_I0851	Asn tRNA	2184	4253	3204	42	3230	3020	2727	39	1.43943e-07	3.50976e-07	0.928571	-0.106915
BP1026B_I0852	ferredoxin	122685	171531	162305	469	146873	143105	130594	432	4.58432e-15	2.79388e-14	0.921109	-0.118557
BP1026B_I0853	nicotinate phosphoribosyltransferase	131011	185796	168140	134	138962	138988	128920	113	3.40991e-20	3.80743e-19	0.843284	-0.24591
BP1026B_I0854	hypothetical protein	130360	99171	106865	169	118333	121098	117373	179	1.53615e-08	4.25396e-08	1.05917	0.0829363
BP1026B_I0855	hypothetical protein	99352	99402	97776	68	97617	98320	95527	67	3.74945e-09	1.13134e-08	0.985294	-0.0213737
BP1026B_I0856	2-hydroxyacid dehydrogenase	33476	21639	26920	27	30922	29982	32437	31	1.79286e-05	3.3021e-05	1.14815	0.199309
BP1026B_I0857	RmuC domain-containing protein	131367	101081	105214	77	119906	123923	122980	83	5.5914e-08	1.4455e-07	1.07792	0.108253
BP1026B_I0858	acetyltransferase	22021	16256	14184	39	20347	21653	26341	51	0.00448629	0.00614389	1.30769	0.387023
BP1026B_I0859	hypothetical protein	83303	118576	105082	355	91135	87392	75268	293	1.04278e-14	6.065e-14	0.825352	-0.276918
BP1026B_I0860	molybdopterin biosynthesis moeA protein	37331	13985	18826	17	27484	32264	35956	24	0.00741	0.0098779	1.41176	0.4975
BP1026B_I0861	molybdopterin-guanine dinucleotide biosynthesis protein MobA	15410	4715	5986	13	11063	14408	28272	27	0.160523	0.180232	2.07692	1.05445
BP1026B_I0862	molybdenum cofactor biosynthesis protein A	421198	302589	360963	324	367462	373555	387585	338	6.68878e-09	1.94696e-08	1.04321	0.0610294
BP1026B_I0863	ribonuclease E	174494	183388	185173	55	194670	201283	208351	61	1.39782e-05	2.60904e-05	1.10909	0.149378
BP1026B_I0864	hypothetical protein	108232	171664	157773	300	141463	136110	136195	283	9.57775e-14	4.98712e-13	0.943333	-0.0841604
BP1026B_I0865	ribosomal large subunit pseudouridine synthase C	87049	99787	95012	93	91957	90530	85402	88	1.04973e-09	3.3842e-09	0.946237	-0.0797272
BP1026B_I0866	haloacid dehalogenase-like hydrolase	64643	54514	58073	89	67172	68270	65679	101	0.000117654	0.000194403	1.13483	0.182478
BP1026B_I0867	ferredoxin, 2Fe-2S	9549	11879	9242	25	14111	14019	14306	35	0.0371892	0.0455699	1.4	0.485427
BP1026B_I0868	peptidase	229420	320721	308330	285	248185	244515	236366	242	4.8151e-11	1.82246e-10	0.849123	-0.235955
BP1026B_I0869	tetrapyrrole methylase family protein	37333	15000	17587	32	29835	40013	46956	53	0.26715	0.292098	1.65625	0.72792
BP1026B_I0871	Maf-like protein	30178	24909	24893	41	30213	29250	30565	46	1.45559e-05	2.70719e-05	1.12195	0.16601
BP1026B_I0870	hypothetical protein	70120	88524	77211	124	61042	63667	63491	99	3.83379e-16	2.65863e-15	0.798387	-0.32484
BP1026B_I0872	50S ribosomal protein L32	113214	173972	154588	818	130877	126508	108267	677	1.50297e-19	1.5903e-18	0.827628	-0.272945
BP1026B_I0873	glycerol-3-phosphate acyltransferase PlsX	153766	165805	172661	148	159377	164145	149777	142	5.64687e-13	2.69193e-12	0.959459	-0.0597062
BP1026B_I0874	3-oxoacyl-ACP synthase	172680	169241	167658	176	132595	141311	138581	142	8.20387e-23	1.23235e-21	0.806818	-0.309684
BP1026B_I0875	acyl-carrier-protein S-malonyltransferase	283757	235856	254668	276	225182	230217	258896	255	1.54592e-08	4.27723e-08	0.923913	-0.114171
BP1026B_I0876	3-ketoacyl-ACP reductase	197771	213539	200995	272	197141	201040	193292	262	1.98198e-10	6.92808e-10	0.963235	-0.0540398
BP1026B_I0877	hypothetical protein	20322	13821	14752	115	17417	17299	20459	130	4.68041e-05	8.16205e-05	1.13043	0.176878
BP1026B_I0878	acyl carrier protein	1185239	2063637	1760390	6957	1243618	1210264	1081852	4910	0.45832	0.485526	0.705764	-0.502742
BP1026B_I0879	hypothetical protein	608665	985962	853510	5551	603263	586970	534134	3910	5.32576e-27	1.20435e-25	0.704378	-0.505579
BP1026B_I0880	3-oxoacyl-(acyl carrier protein) synthase II	906709	1221020	1146552	880	1030219	994184	950330	800	0.524096	0.55009	0.909091	-0.137504
BP1026B_I0881	hypothetical protein	34516	41333	36181	78	40665	37725	33009	78	1.61567e-09	5.07551e-09	1	0
BP1026B_I0882	RNA polymerase sigma factor RpoE	261913	392718	331523	547	290880	288115	232740	450	1.61137e-12	7.27206e-12	0.822669	-0.281616
BP1026B_I0883	sigma E factor negative regulatory protein	176841	198963	203463	302	170705	161004	160488	256	5.0135e-19	4.89931e-18	0.847682	-0.238405
BP1026B_I0884	sigma factor algU regulatory protein MucB	431133	289325	299407	322	308016	337150	334077	309	6.13429e-10	2.02558e-09	0.959627	-0.0594539
BP1026B_I0885	peptidase	694209	498637	562279	388	500870	526928	583166	356	4.67112e-14	2.52458e-13	0.917526	-0.124179
BP1026B_I0886	hypothetical protein	245395	130328	155620	694	233246	264394	286648	1025	0.571848	0.596512	1.47695	0.562616
BP1026B_I0887	GTP-binding protein LepA	189761	258657	241654	128	210344	204424	187966	111	1.36474e-13	7.00716e-13	0.867188	-0.205584
BP1026B_I0888	signal peptidase I	126543	183344	161728	175	149711	149912	136027	162	3.86797e-15	2.38709e-14	0.925714	-0.111361
BP1026B_I0889	ribonuclease III	217761	248321	246893	171	187764	199644	216065	144	4.73341e-15	2.87865e-14	0.842105	-0.247928
BP1026B_I0890	GTP-binding protein Era	153064	222879	203510	223	154336	152468	150106	176	3.43215e-25	6.43683e-24	0.789238	-0.341468
BP1026B_I0891	DNA repair protein RecO	44904	53951	51187	58	47084	44233	45104	52	4.05256e-14	2.20741e-13	0.896552	-0.157541
BP1026B_I0892	pyridoxine 5'-phosphate synthase	148274	119312	135636	173	113407	116405	111148	146	2.7029e-17	2.15407e-16	0.843931	-0.244804
BP1026B_I0893	4'-phosphopantetheinyl transferase	44101	16498	16122	59	38144	42424	46072	97	0.23421	0.258063	1.64407	0.71727
BP1026B_I0894	beta-hexosaminidase	87166	55309	64343	66	67624	69671	66858	66	7.03483e-08	1.79569e-07	1	0
BP1026B_I0895	sigma-54 interacting response regulator protein	253974	199394	227256	162	276674	292517	312911	210	0.0140189	0.0181098	1.2963	0.374396
BP1026B_I0896	hypothetical protein	5867	10613	8281	58	7340	7750	7805	54	3.90346e-09	1.17441e-08	0.931034	-0.103093
BP1026B_I0897	elongation factor P	332308	528469	461340	789	292957	284507	253609	496	9.64712e-26	1.93685e-24	0.628644	-0.669685
BP1026B_I0898	hypothetical protein	37814	26175	27989	25	34158	34237	34347	28	4.02568e-06	8.03085e-06	1.12	0.163499
BP1026B_I0899	excinuclease ABC subunit C	138407	146183	135069	62	126693	132377	124365	56	8.7477e-15	5.1403e-14	0.903226	-0.146841
BP1026B_I0900	CDP-diacylglycerol--glycerol-3-phosphate 3-phosphatidyltransferase	128511	142876	141469	231	87984	87157	78736	142	1.02677e-33	4.20371e-32	0.614719	-0.702002
BP1026B_I0901	Gly tRNA	18071	27919	21686	296	21613	20726	16301	257	1.42214e-11	5.76962e-11	0.868243	-0.203829
BP1026B_I0902	Gly tRNA	11492	18007	13679	189	16399	15764	13630	200	7.82045e-06	1.50777e-05	1.0582	0.0816138
BP1026B_I0903	Cys tRNA	7085	10443	8603	117	9133	9542	6477	113	5.53391e-08	1.43123e-07	0.965812	-0.0501858
BP1026B_I0904	hypothetical protein	37320	44314	41542	80	42533	44606	38888	81	3.20694e-09	9.77533e-09	1.0125	0.0179219
BP1026B_I0905	LysR family transcriptional regulator	19113	11469	13471	16	16776	20892	22955	22	0.0216171	0.0272783	1.375	0.459432
BP1026B_I0906	hypothetical protein	8909	8618	9634	10	13346	11819	10814	13	0.0134279	0.0173821	1.3	0.378512
BP1026B_I0907	acetyltransferase	20819	20260	22172	41	23927	21713	22769	45	6.28855e-06	1.22639e-05	1.09756	0.134301
BP1026B_I0908	hypothetical protein	131577	149490	148167	163	134155	131814	119857	147	1.11989e-15	7.34933e-15	0.90184	-0.149056
BP1026B_I0909	hypothetical protein	129322	171283	160409	343	115569	116713	110725	255	1.61242e-25	3.1662e-24	0.74344	-0.427711
BP1026B_I0910	SCO1/SenC family protein	46468	23852	29375	50	25964	31280	30459	44	1.20826e-11	4.93064e-11	0.88	-0.184425
BP1026B_I0911	trehalose-phosphatase	46682	20463	26877	41	33060	33152	35959	45	1.11603e-06	2.39606e-06	1.09756	0.134301
BP1026B_I0912	alpha,alpha-trehalose-phosphate synthase (UDP-forming)	159161	150606	156801	112	137425	131645	123702	95	1.68542e-19	1.77436e-18	0.848214	-0.237499
BP1026B_I0913	ABC transporter ATP-binding protein	88562	82501	85700	45	95033	92592	89786	49	2.36071e-06	4.86111e-06	1.08889	0.122857
BP1026B_I0914	hypothetical protein	82443	130614	107546	791	94499	90332	73453	637	6.14862e-16	4.19553e-15	0.80531	-0.312384
BP1026B_I0915	glycosyl transferase group 1 protein	247096	258179	262436	240	218379	217840	220880	205	1.16993e-11	4.78672e-11	0.854167	-0.22741
BP1026B_I0916	hypothetical protein	44196	44044	45507	53	46786	48249	49409	57	1.00791e-07	2.51838e-07	1.07547	0.10497
BP1026B_I0917	hypothetical protein	32290	39911	39004	80	39000	39594	42481	87	2.87231e-07	6.75889e-07	1.0875	0.121015
BP1026B_I0918	oxidoreductase, FAD-binding family protein	16815	8091	10031	9	14830	15467	18245	13	0.0404773	0.0493672	1.44444	0.530515
BP1026B_I0919	periplasmic ligand binding lipoprotein	10187	10098	11733	9	13701	11910	11940	10	0.000326404	0.000513201	1.11111	0.152003
BP1026B_I0920	non-hemolytic phospholipase C	65119	63323	62166	30	69667	66527	71332	32	1.62214e-05	2.99825e-05	1.06667	0.0931094
BP1026B_I0922	pyridoxal kinase	91146	85555	89433	102	73043	75240	74036	85	9.12964e-14	4.76964e-13	0.833333	-0.263034
BP1026B_I0921	alpha/beta fold family hydrolase	38983	44226	43730	41	40018	40196	37996	38	2.24544e-12	1.00181e-11	0.926829	-0.109624
BP1026B_I0923	luciferase-like monooxygenase	11921	5862	7714	8	9230	9989	13650	10	0.00637879	0.00857809	1.25	0.321928
BP1026B_I0924	syl transferase, group 2 family protein	62584	27066	32146	33	53972	61375	63232	49	0.181898	0.203031	1.48485	0.570316
BP1026B_I0925	Fe-S oxidoreductase	242552	345739	321947	209	285077	271058	252132	186	3.35334e-10	1.14221e-09	0.889952	-0.1682
BP1026B_I0926	YdjC-like family protein	25918	13455	15539	20	23209	25120	31502	29	0.0567372	0.0678895	1.45	0.536053
BP1026B_I0927	hypothetical protein	62442	29110	37037	40	57260	58922	63236	57	0.0648253	0.0766595	1.425	0.510962
predicted RNA	-	27578	50157	46072	809	35982	33740	34719	682	2.90464e-15	1.81765e-14	0.843016	-0.246368
predicted RNA	-	47210	84927	75748	1019	65716	61974	58105	910	1.3017e-11	5.29816e-11	0.893032	-0.163216
BP1026B_I0928	lipoprotein	14839	11909	13036	23	11376	11524	11938	20	7.99945e-11	2.95277e-10	0.869565	-0.201634
BP1026B_I0930	histidine transport system permease	12674	12822	12919	16	8564	8494	8658	11	5.0523e-22	6.98623e-21	0.6875	-0.540568
BP1026B_I0929	histidine transport system permease	14058	18373	17259	23	13836	14271	13330	19	2.20465e-12	9.84314e-12	0.826087	-0.275634
BP1026B_I0931	histidine transport ATP-binding protein	71702	93181	91667	107	74710	73048	71412	91	8.37457e-13	3.91772e-12	0.850467	-0.233672
BP1026B_I0932	AraC family transcription regulator	41253	38674	37952	40	43898	45227	42275	45	8.12595e-07	1.78537e-06	1.125	0.169925
BP1026B_I0933	hypothetical protein	4035	7043	4850	21	4673	3939	4644	17	2.00254e-09	6.22528e-09	0.809524	-0.304855
BP1026B_I0934	bifunctional N-succinyldiaminopimelate-aminotransferase/acetylornithine transaminase protein	128277	91937	111835	89	170252	166831	162052	134	0.114994	0.131662	1.50562	0.590356
BP1026B_I0935	arginine N-succinyltransferase subunit beta	92588	64906	86133	76	133667	130746	136387	126	0.288904	0.314462	1.65789	0.729352
BP1026B_I0936	arginine N-succinyltransferase subunit beta	97322	87614	89966	88	151047	156003	146016	146	0.322207	0.348284	1.65909	0.730393
BP1026B_I0937	succinylglutamic semialdehyde dehydrogenase	133310	75041	96997	69	157574	163437	174705	112	0.410982	0.438567	1.62319	0.69883
BP1026B_I0938	succinylarginine dihydrolase	225611	174114	186102	145	282227	296307	328892	225	0.506006	0.532441	1.55172	0.633872
BP1026B_I0939	succinylglutamate desuccinylase	90690	44152	54951	60	104703	112668	121537	107	0.964077	0.967475	1.78333	0.834576
BP1026B_I0940	glutathione S-transferase	25373	26348	27219	59	34062	31328	28731	70	0.000108019	0.000179574	1.18644	0.24664
BP1026B_I0941	amino acid ABC transporter substrate-binding protein	662923	729004	740384	894	550243	544187	502933	669	1.08845e-23	1.8085e-22	0.748322	-0.418269
BP1026B_I0942	fatty acid desaturase domain-containing protein	226218	253128	251020	202	193657	192200	178618	156	1.43431e-23	2.34583e-22	0.772277	-0.372809
BP1026B_I0943	ubiquinol oxidase subunit IV	154962	212844	190930	559	166200	160635	160225	487	9.10798e-18	7.66833e-17	0.871199	-0.198927
BP1026B_I0944	cytochrome o ubiquinol oxidase subunit III	235092	201448	218677	360	271757	261884	257579	435	0.00569443	0.00770242	1.20833	0.273018
BP1026B_I0945	ubiquinol oxidase subunit I	1890823	2521552	2337588	1121	1814316	1740597	1590781	854	0.286781	0.312417	0.76182	-0.392478
BP1026B_I0946	ubiquinol oxidase polypeptide II	317950	436004	394464	429	176941	177154	168771	195	9.29847e-93	4.1604e-90	0.454545	-1.1375
BP1026B_I0947	ubiquinol oxidase subunit II	1154	1892	1504	12	717	881	697	6	1.4531e-27	3.44782e-26	0.5	-1
BP1026B_I0948	cation-binding hemerythrin HHE family protein	469692	727028	638014	1396	445115	435139	403389	976	2.1857e-29	6.05806e-28	0.69914	-0.516346
BP1026B_I0949	Rrf2 family protein	334792	420091	406186	791	452964	451437	421616	903	1.44217e-07	3.51508e-07	1.14159	0.191048
BP1026B_I0950	hypothetical protein	115986	73154	91398	234	372252	387659	372206	945	8.96557e-33	3.46669e-31	4.03846	2.01381
BP1026B_I0951	hypothetical protein	20328	22607	22120	39	38172	40396	35419	69	0.512429	0.538747	1.76923	0.823122
BP1026B_I0952	NifU family SUF system FeS assembly protein	8137	5376	5403	12	10718	13412	13531	25	0.298808	0.324278	2.08333	1.05889
BP1026B_I0953	cysteine desulfurase SufS	13324	8551	8962	8	18551	21811	20573	16	0.366334	0.393672	2	1
BP1026B_I0954	SufD domain-containing protein	6322	2535	2843	3	10924	11417	12016	9	2.57389e-05	4.64636e-05	3	1.58496
BP1026B_I0955	FeS assembly ATPase SufC	5546	2302	2576	4	13305	14940	13966	18	7.50734e-18	6.36346e-17	4.5	2.16993
BP1026B_I0956	cysteine desulfurase activator complex subunit SufB	97210	112626	108927	73	442633	442636	417540	298	2.88547e-35	1.34885e-33	4.08219	2.02934
BP1026B_I0957	heme/copper membrane protein	200467	148669	152092	136	606008	609466	566991	486	4.01607e-21	5.03133e-20	3.57353	1.83735
BP1026B_I0958	hypothetical protein	389	387	333	1	492	770	781	3	0.0251005	0.0314397	3	1.58496
BP1026B_I0959	methyl-accepting chemotaxis protein I	1713827	1235346	1367575	762	1873510	1922076	1989352	1021	0.0218308	0.0275369	1.3399	0.42212
predicted RNA	-	90138	73638	92604	1400	104288	116061	162019	2089	0.0406483	0.0495415	1.49214	0.577386
BP1026B_I0960	coproporphyrinogen III oxidase	915668	1024205	1024026	680	991357	967584	940924	665	0.326105	0.352226	0.977941	-0.0321804
BP1026B_I0961	cyclic nucleotide-binding domain-containing protein	464524	525113	524843	731	625964	595475	548594	855	5.99744e-07	1.33932e-06	1.16963	0.226053
BP1026B_I0962	hypothetical protein	170533	163683	167384	126	234343	237069	230613	177	0.377753	0.404763	1.40476	0.490326
BP1026B_I0963	2-nitropropane dioxygenase	984482	831266	902005	743	803676	815339	766951	652	0.636004	0.6585	0.877524	-0.18849
BP1026B_I0964	hypothetical protein	707438	610624	653914	635	561182	559293	533408	532	1.33572e-17	1.10237e-16	0.837795	-0.25533
BP1026B_I0965	U32 family peptidase	716095	883383	858027	935	807570	767605	711510	870	0.60222	0.626005	0.930481	-0.103951
BP1026B_I0966	hypothetical protein	262532	383023	353075	693	283411	271562	245063	555	2.75835e-13	1.35943e-12	0.800866	-0.320368
BP1026B_I0967	hypothetical protein	209435	235941	219699	495	224102	221411	222122	497	2.63422e-06	5.38714e-06	1.00404	0.00581733
BP1026B_I0968	radical SAM domain-containing protein	123663	65599	75238	122	123989	130545	138934	182	0.0361962	0.0443965	1.4918	0.577057
BP1026B_I0969	hypothetical protein	142013	169059	169315	751	202848	201221	170138	898	0.000113198	0.000187535	1.19574	0.257903
BP1026B_I0970	anaerobic ribonucleoside triphosphate reductase	483875	607153	601832	319	368651	373110	370976	210	8.06837e-31	2.57859e-29	0.658307	-0.603167
BP1026B_I0971	heme/copper membrane protein	96515	52506	64638	58	119847	122586	122101	99	0.560749	0.586105	1.7069	0.771376
BP1026B_I0972	lipoprotein	6103	2313	3090	3	6400	6296	7249	5	0.715814	0.735541	1.66667	0.736966
BP1026B_I0973	phenylacetic acid degradation protein paaD	1765	1886	2370	5	3942	3621	4346	11	0.0769867	0.0899543	2.2	1.1375
BP1026B_I0974	nitric oxide reductase subunit B	135035	168968	155710	66	396550	375276	362484	165	2.72935e-06	5.56894e-06	2.5	1.32193
BP1026B_I0975	alkane-1 monooxygenase	15292	15349	16838	13	15995	14848	15516	13	1.09113e-07	2.70686e-07	1	0
BP1026B_I0976	deoxyribodipyrimidine photolyase	21481	14280	15145	11	19757	20759	20896	14	0.000439233	0.000680354	1.27273	0.347923
BP1026B_I0977	adenylylsulfate kinase	82869	93880	90375	143	89593	84230	76674	134	5.72526e-10	1.89953e-09	0.937063	-0.0937821
BP1026B_I0978	ATP-dependent transcription regulator LuxR	10114	11965	9931	14	10140	10204	9463	13	5.50112e-09	1.61703e-08	0.928571	-0.106915
BP1026B_I0980	alpha/beta fold family hydrolase	27327	26857	24922	26	24403	23834	23247	23	2.2578e-10	7.84387e-10	0.884615	-0.176878
BP1026B_I0979	4'-phosphopantetheinyl transferase	6999	3972	3892	6	5057	5762	8706	8	0.0116254	0.0151648	1.33333	0.415037
BP1026B_I0981	hypothetical protein	3555	1749	1185	4	3221	3839	3708	7	0.869543	0.88008	1.75	0.807355
BP1026B_I0982	histidine ammonia-lyase	48058	28742	35212	24	54139	58842	62583	38	0.475177	0.502449	1.58333	0.662965
BP1026B_I0983	histidine utilization repressor	20940	17845	19295	27	25186	27802	29470	39	0.0347231	0.0426565	1.44444	0.530515
BP1026B_I0984	urocanate hydratase	135761	138393	144712	82	170035	171103	172511	101	0.000179386	0.00029058	1.23171	0.300659
BP1026B_I0985	hypothetical protein	6996	3261	3852	7	6660	6496	6985	10	0.0562444	0.0673128	1.42857	0.514573
BP1026B_I0986	imidazolonepropionase	39699	18461	22846	22	34896	39436	45266	32	0.0275527	0.0343122	1.45455	0.540568
BP1026B_I0987	N-formimino-L-glutamate deiminase	51930	29479	31286	27	41538	43665	53356	33	0.000125061	0.000206044	1.22222	0.289507
BP1026B_I0988	N-formylglutamate amidohydrolase	27104	20509	24011	29	25890	25834	27078	32	1.06958e-05	2.02536e-05	1.10345	0.142019
BP1026B_I0989	hypothetical protein	1731	2854	2398	16	2217	2102	2036	15	2.65101e-08	7.12395e-08	0.9375	-0.0931094
BP1026B_I0990	hypothetical protein	2075	392	572	10	1164	2264	3180	23	0.00090174	0.00134681	2.3	1.20163
BP1026B_I0991	glutamine amidotransferase	3189	2383	2581	3	4093	3036	3681	4	0.0760403	0.0889339	1.33333	0.415037
BP1026B_I0992	glutamine synthetase	22896	29099	25569	19	24262	24958	20946	17	2.42e-10	8.38321e-10	0.894737	-0.160465
BP1026B_I0993	aminotransferase	35418	36636	37578	25	44073	39858	39203	28	1.62916e-06	3.4085e-06	1.12	0.163499
BP1026B_I0994	hypothetical protein	125234	191403	167988	351	175264	169814	158388	365	3.39826e-09	1.03133e-08	1.03989	0.0564254
BP1026B_I0995	hypothetical protein	28711	43055	38481	144	54428	56698	58705	222	0.291293	0.316836	1.54167	0.624491
BP1026B_I0996	Val tRNA	3136	5306	3668	53	3244	3175	2190	38	8.91446e-17	6.67945e-16	0.716981	-0.479993
BP1026B_I0998	LysR family regulatory protein	8247	10515	9583	10	8856	9157	8067	9	4.18282e-09	1.25185e-08	0.9	-0.152003
BP1026B_I0997	acyl-CoA dehydrogenase domain-containing protein	7638	4218	4046	2	6610	8860	7709	4	0.0657166	0.077611	2	1
BP1026B_I0999	CAIB/BAIF family CoA transferase	6813	3831	4688	3	6740	6523	6485	4	0.00720602	0.00962442	1.33333	0.415037
BP1026B_I1000	major facilitator family transporter	2916	1699	2548	1	2851	3468	3184	2	0.0599578	0.071375	2	1
BP1026B_I1001	hypothetical protein	108550	185761	162077	551	115959	107255	98803	388	7.67537e-28	1.84917e-26	0.704174	-0.505996
BP1026B_I1002	N-acetylglutamate synthase	269042	168522	198763	154	236549	239465	242721	173	0.00102792	0.00152112	1.12338	0.167842
BP1026B_I1003	ATP-dependent helicase HrpA	161763	144325	155774	37	180795	180512	170787	42	8.64956e-06	1.65893e-05	1.13514	0.182864
BP1026B_I1004	hypothetical protein	130754	161893	157718	151	99495	92677	92698	95	4.22741e-33	1.67598e-31	0.629139	-0.668549
BP1026B_I1005	hypothetical protein	133243	163577	146977	149	135061	139177	128487	135	1.45435e-15	9.46008e-15	0.90604	-0.142353
BP1026B_I1006	hypothetical protein	15743	15387	17089	18	12740	13304	12828	14	1.1801e-13	6.09408e-13	0.777778	-0.36257
BP1026B_I1007	molybdopterin binding domain-containing protein	124006	162716	148977	177	135799	132330	123559	159	9.05052e-16	6.01831e-15	0.898305	-0.154723
BP1026B_I1008	rhodanese-like protein	34905	26937	31081	66	35246	37496	36518	78	2.56041e-05	4.62335e-05	1.18182	0.241008
BP1026B_I1009	glutamine synthetase, type I	569095	743359	688724	471	865075	832961	769829	580	0.063817	0.0755956	1.23142	0.300326
BP1026B_I1010	nitrogen regulation protein	36958	39213	40245	33	54471	49352	47723	44	0.00174987	0.00252387	1.33333	0.415037
BP1026B_I1011	nitrogen regulation protein NR(I)	51703	38803	38727	28	58598	61660	60716	39	0.0753941	0.088225	1.39286	0.478047
BP1026B_I1012	exodeoxyribonuclease III	35883	39977	44570	51	34112	32119	28614	40	2.95334e-17	2.34173e-16	0.784314	-0.350497
BP1026B_I1013	DNA-binding response regulator NarL	50525	57657	59078	79	68236	66188	71894	97	0.00305514	0.00426888	1.22785	0.296132
BP1026B_I1014	nitrate/nitrite sensor protein	135134	88053	96697	55	164023	178003	169729	88	0.389157	0.416483	1.6	0.678072
BP1026B_I1015	respiratory nitrate reductase subunit gamma	11797	9532	9133	14	18937	17635	16928	25	0.950987	0.955104	1.78571	0.836501
BP1026B_I1016	nitrate reductase subunit delta	4807	3964	4522	6	5653	6532	5411	8	0.0174796	0.0223362	1.33333	0.415037
BP1026B_I1017	nitrate reductase subunit beta	15889	18668	17394	11	27303	23916	23304	15	0.0435137	0.0527827	1.36364	0.447459
BP1026B_I1018	nitrate reductase subunit alpha	55191	62630	62273	16	241124	230114	215919	61	5.03972e-28	1.23316e-26	3.8125	1.93074
BP1026B_I1019	nitrate/nitrite transporter NarK	8243	9563	9262	6	23462	22589	22101	16	0.00110018	0.00162115	2.66667	1.41504
BP1026B_I1020	nitrate/nitrite transporter	11656	10431	12163	8	45312	42186	43375	34	7.89119e-15	4.67648e-14	4.25	2.08746
BP1026B_I1021	hypothetical protein	730	800	801	6	1010	1063	1037	8	0.457846	0.485107	1.33333	0.415037
BP1026B_I1022	Met tRNA	175	403	372	4	252	404	290	4	0.0833593	0.0968223	1	0
BP1026B_I1023	DNA polymerase IV	40696	30770	31949	28	32777	36516	39420	30	9.09823e-08	2.28514e-07	1.07143	0.0995357
BP1026B_I1024	oligopeptidase A	384306	395676	394603	186	586019	574390	534215	268	0.00547428	0.00742709	1.44086	0.52693
BP1026B_I1025	bifunctional 5,10-methylene-tetrahydrofolate dehydrogenase/ 5,10-methylene-tetrahydrofolate cyclohydrolase	72894	55003	61416	73	74481	79329	79165	90	0.00155228	0.00225289	1.23288	0.302029
BP1026B_I1026	LuxR family DNA-binding response regulator	361828	452369	409901	638	425753	412636	374701	632	4.47363e-11	1.69938e-10	0.990596	-0.0136319
BP1026B_I1027	sensory box histidine kinase	208460	213561	204903	78	188500	190756	191185	71	4.37402e-14	2.37425e-13	0.910256	-0.135655
BP1026B_I1028	pyruvate dehydrogenase subunit E1	773819	1003650	960828	338	1143068	1134474	1116185	419	0.0843511	0.0979198	1.23964	0.309927
BP1026B_I1029	dihydrolipoamide acetyltransferase	205062	306082	276638	159	307384	299196	280314	179	2.49328e-05	4.51125e-05	1.12579	0.170933
BP1026B_I1030	pyruvate dehydrogenase, E3 component, dihydrolipoamide dehydrogenase	330224	300965	326631	180	461064	449897	444375	255	0.00081472	0.00122325	1.41667	0.5025
BP1026B_I1031	phasin-like protein	1259305	1857058	1735874	2837	1295883	1259510	1165414	2175	0.815824	0.829867	0.766655	-0.383351
predicted RNA	-	5751	9743	10319	661	5393	5082	6389	432	5.1718e-20	5.71361e-19	0.653555	-0.613619
BP1026B_I1032	hypothetical protein	5694	7708	6006	31	6411	5535	6470	30	1.87196e-07	4.48756e-07	0.967742	-0.0473057
BP1026B_I1033	peptidase	659960	915894	840079	679	517800	501678	470873	419	1.3604e-39	8.11576e-38	0.617084	-0.696461
BP1026B_I1034	ISBma2, transposase	169455	247748	216826	144	153459	152520	140198	101	9.79506e-35	4.41412e-33	0.701389	-0.511714
BP1026B_I1035	IclR regulatory protein	440844	327801	389808	474	673738	681328	627941	813	0.382736	0.409892	1.71519	0.778368
BP1026B_I1036	Fe-S oxidoreductase	55741	58357	55999	78	58215	59242	57268	80	5.50809e-08	1.42632e-07	1.02564	0.0365259
BP1026B_I1037	iron-sulfur cluster binding protein	113698	131877	127505	85	116189	115652	104534	77	5.44776e-14	2.92164e-13	0.905882	-0.142604
BP1026B_I1038	hypothetical protein	7382	11580	12915	50	10580	8922	11102	48	3.17592e-08	8.44755e-08	0.96	-0.0588937
BP1026B_I1039	low molecular weight protein-tyrosine-phosphatase	170645	140661	176902	328	182730	178996	156694	349	2.60279e-08	7.00638e-08	1.06402	0.0895312
BP1026B_I1040	iron-sulfur cluster assembly transcription factor IscR	16104	14788	15424	28	18950	18970	16640	33	0.000261679	0.000416452	1.17857	0.237039
BP1026B_I1041	cysteine desulfurase	58556	81119	73563	58	75181	77839	72468	61	2.12816e-06	4.40833e-06	1.05172	0.0727563
BP1026B_I1042	scaffold protein	85723	72922	75874	191	146516	161438	150538	374	0.412419	0.439876	1.95812	0.969466
BP1026B_I1043	iron-sulfur cluster assembly protein IscA	10416	16466	14207	42	17808	15221	12354	46	4.85935e-05	8.45761e-05	1.09524	0.131245
BP1026B_I1044	co-chaperone HscB	8484	6262	7123	13	8291	10851	9484	18	0.0128378	0.0166838	1.38462	0.469485
BP1026B_I1045	chaperone protein HscA	37516	32746	30562	18	41821	43719	46069	23	0.00117214	0.00172072	1.27778	0.353637
BP1026B_I1046	ferredoxin, 2Fe-2S type, ISC system	13966	19316	18644	50	20938	20550	18162	58	7.78504e-05	0.00013155	1.16	0.214125
BP1026B_I1047	hypothetical protein	13080	22358	18893	86	20071	21057	17331	92	5.41683e-06	1.06434e-05	1.06977	0.0972972
BP1026B_I1048	hypothetical protein	7912	9268	9431	12	9667	9226	9128	12	6.08184e-06	1.18903e-05	1	0
BP1026B_I1049	lysyl-tRNA synthetase	108900	112445	110126	72	159902	162278	154295	104	0.0256655	0.0321087	1.44444	0.530515
BP1026B_I1050	peptide chain release factor 2	265715	312077	312912	397	343281	330233	295954	432	7.41164e-07	1.63589e-06	1.08816	0.121892
BP1026B_I1051	single-stranded-DNA-specific exonuclease RecJ	55939	31424	36077	24	48292	52832	57141	31	0.00111044	0.00163435	1.29167	0.369234
BP1026B_I1052	hypothetical protein	18937	13144	12345	13	15415	17773	17618	15	0.00014333	0.000234662	1.15385	0.206451
BP1026B_I1053	lipoprotein releasing system transmembrane protein	93753	94579	94149	75	82217	81047	76146	63	1.6829e-13	8.54267e-13	0.84	-0.251539
BP1026B_I1054	Lipoprotein releasing system ATP-bindingprotein LolD	40252	22958	29336	42	40984	44345	50164	62	0.030842	0.0382184	1.47619	0.561879
BP1026B_I1055	TatD family hydrolase	39128	27511	29218	40	36853	42627	40322	50	0.000213907	0.000343567	1.25	0.321928
BP1026B_I1056	DNA internalization-related competence protein	22726	16027	16299	7	18997	23500	27442	9	0.00229043	0.00324525	1.28571	0.36257
BP1026B_I1057	hydrolase	191938	194509	185838	230	172630	165798	158058	199	1.04072e-17	8.69207e-17	0.865217	-0.208865
BP1026B_I1058	CTP synthetase	769272	973183	943871	538	791423	770769	741349	462	0.815615	0.829789	0.858736	-0.219713
BP1026B_I1059	2-dehydro-3-deoxyphosphooctonate aldolase	171221	176555	168799	201	215311	209237	188605	239	0.000714707	0.0010806	1.18905	0.249815
BP1026B_I1060	phosphopyruvate hydratase	845553	1033256	1001281	747	870124	847994	804583	654	0.56896	0.593994	0.875502	-0.191818
BP1026B_I1061	cell division protein FtsB	71681	85069	82870	184	72099	73243	73612	168	2.09251e-10	7.2941e-10	0.913043	-0.131245
BP1026B_I1062	lipoprotein	32354	33824	35900	97	40473	38962	37439	111	5.16587e-06	1.01758e-05	1.14433	0.194503
BP1026B_I1063	chaperonin HSP33	217856	232118	232168	239	255420	260325	249437	268	0.000559591	0.000857666	1.12134	0.165222
BP1026B_I1064	hexapeptide repeat-containing transferase	75752	96049	94765	169	87642	86554	78989	160	1.40656e-09	4.4566e-09	0.946746	-0.0789513
BP1026B_I1065	hypothetical protein	22658	14451	16632	21	15597	15795	17712	19	2.35977e-09	7.28875e-09	0.904762	-0.14439
BP1026B_I1066	alpha/beta fold family hydrolase	31820	24271	27310	30	38772	43205	40527	45	0.02554	0.0319581	1.5	0.584963
BP1026B_I1067	hypothetical protein	1729	384	597	4	2089	2774	4741	15	2.19047e-22	3.14995e-21	3.75	1.90689
BP1026B_I1068	metal-dependent phosphoesterase	63295	56231	60098	72	73068	73759	72303	87	0.00157563	0.00228572	1.20833	0.273018
BP1026B_I1069	Sua5/YciO/YrdC/YwlC family protein	18800	12280	13847	23	16412	16547	15872	25	2.1018e-05	3.83614e-05	1.08696	0.120294
BP1026B_I1071	membrane metalloprotease	28661	28179	30227	43	26808	26431	24937	39	1.27276e-10	4.57406e-10	0.906977	-0.140863
BP1026B_I1070	tryptophanyl-tRNA synthetase	409545	438973	443657	366	456944	471891	461894	394	1.37957e-09	4.37993e-09	1.0765	0.106352
BP1026B_I1072	methyltransferase	12403	4731	6567	13	13140	13797	15121	23	0.890622	0.899381	1.76923	0.823122
BP1026B_I1073	dihydrodipicolinate synthase	328389	375733	363304	394	272307	263250	251642	290	3.26067e-16	2.28466e-15	0.736041	-0.442143
BP1026B_I1074	lipoprotein	276864	300371	296500	254	272848	272332	257749	234	3.25709e-09	9.91852e-09	0.92126	-0.11832
BP1026B_I1075	metallo-beta-lactamase family protein	116262	121863	116867	152	137150	135465	123985	170	1.81554e-07	4.36065e-07	1.11842	0.161463
BP1026B_I1076	putative lipoprotein	1651645	1987828	1931957	7282	1871102	1716027	1524102	6681	0.166565	0.186482	0.917468	-0.124271
BP1026B_I1077	cupin superfamily protein family	77129	82517	79920	65	74205	74675	71038	59	2.92693e-10	1.00462e-09	0.907692	-0.139725
BP1026B_I1078	FkbP-type peptidyl-prolyl cis-trans isomerase	443070	724108	632851	1098	527485	514004	484484	931	1.11137e-17	9.2452e-17	0.847905	-0.238025
BP1026B_I1079	hypothetical protein	91597	82430	86801	76	86980	94192	96185	81	9.67211e-07	2.10077e-06	1.06579	0.0919225
BP1026B_I1080	DNA mismatch repair protein MutS	138667	135256	139405	51	139132	140218	135619	51	3.22661e-11	1.24839e-10	1	0
BP1026B_I1081	Phage integrase	59872	98973	85375	62	58419	58122	49724	42	3.10571e-30	9.35298e-29	0.677419	-0.561879
BP1026B_I1082	hypothetical protein	5298	8427	7470	14	7083	7649	5768	14	2.17041e-07	5.16348e-07	1	0
BP1026B_I1083	hypothetical protein	2836	1756	2269	6	2365	1892	2740	7	8.34697e-06	1.60286e-05	1.16667	0.222392
BP1026B_I1084	hypothetical protein	10524	12215	12021	8	11526	11020	11686	8	1.06773e-07	2.65406e-07	1	0
BP1026B_I1085	hypothetical protein	10050	14778	12630	27	10356	9720	9951	22	8.78297e-14	4.60389e-13	0.814815	-0.295456
BP1026B_I1086	hypothetical protein	4600	4915	5039	8	5332	5926	5504	9	0.000621595	0.000946674	1.125	0.169925
BP1026B_I1087	hypothetical protein	4013	2850	4145	10	4270	4823	4052	13	0.00529695	0.00719585	1.3	0.378512
BP1026B_I1088	hypothetical protein	3363	4911	4541	19	3719	3365	3304	15	1.03598e-10	3.77728e-10	0.789474	-0.341037
BP1026B_I1089	putative repressor protein	113818	204618	184382	271	129657	130807	131258	211	8.0838e-25	1.472e-23	0.778598	-0.36105
BP1026B_I1090	hypothetical protein	6475	8526	7688	15	8000	8509	6814	15	1.47983e-06	3.12107e-06	1	0
BP1026B_I1091	hypothetical protein	4148	3980	4703	12	5902	5035	5654	15	0.0122816	0.0159743	1.25	0.321928
BP1026B_I1092	hypothetical protein	2056	3390	2714	15	2556	2291	2016	12	1.17488e-10	4.24665e-10	0.8	-0.321928
BP1026B_I1093	hypothetical protein	8760	10706	10280	21	10014	9423	8809	19	2.69679e-08	7.24386e-08	0.904762	-0.14439
BP1026B_I1094	virulence-associated protein E	51906	68862	64651	24	69230	65203	61711	26	3.36749e-06	6.79135e-06	1.08333	0.115477
BP1026B_I1095	hypothetical protein	9061	11918	11581	18	12419	11649	10055	19	2.60574e-06	5.33584e-06	1.05556	0.0780025
BP1026B_I1096	hypothetical protein	4701	3805	4774	23	5585	6435	5051	30	0.0100182	0.013184	1.30435	0.383329
BP1026B_I1097	hypothetical protein	12199	20161	17343	29	17539	15800	15308	28	1.25683e-07	3.091e-07	0.965517	-0.0506261
BP1026B_I1098	phage terminase large subunit (GpA)	46415	54695	52210	25	56212	54875	52009	27	7.2322e-08	1.83858e-07	1.08	0.111031
BP1026B_I1099	hypothetical protein	5060	4229	5307	23	6901	6905	7712	34	0.0866766	0.10047	1.47826	0.563901
BP1026B_I1100	phage portal protein, lambda family	16419	17097	15874	11	17629	18731	18688	12	2.91885e-05	5.22839e-05	1.09091	0.125531
BP1026B_I1101	peptidase S14, ClpP	28505	22621	27189	23	31605	35576	35772	31	0.0018449	0.00265056	1.34783	0.430634
BP1026B_I1102	hypothetical protein	8973	2366	3288	14	6506	9773	11681	27	0.666972	0.68897	1.92857	0.947533
BP1026B_I1103	hypothetical protein	42824	54157	53385	48	58572	56033	53504	54	3.42705e-06	6.90038e-06	1.125	0.169925
BP1026B_I1104	hypothetical protein	6760	4144	3989	17	6478	6036	7038	22	0.0113623	0.0148402	1.29412	0.371969
BP1026B_I1105	hypothetical protein	9479	7181	8488	15	11338	10597	12304	21	0.0252998	0.0316829	1.4	0.485427
BP1026B_I1106	hypothetical protein	13098	19374	16647	31	17470	16880	15577	32	8.38612e-07	1.83866e-06	1.03226	0.0458037
BP1026B_I1107	baseplate assembly protein V	17551	15388	16200	24	22133	23171	26643	35	0.0659716	0.0778828	1.45833	0.544321
BP1026B_I1108	hypothetical protein	3916	6015	5351	24	6077	5777	4954	27	0.000144826	0.000236989	1.125	0.169925
BP1026B_I1109	GPW/gp25 family protein	5701	4520	5405	15	6188	5592	6419	17	0.000644555	0.00098045	1.13333	0.180572
BP1026B_I1110	hypothetical protein	14671	15132	15326	16	16935	15414	18230	18	6.5396e-05	0.000111832	1.125	0.169925
BP1026B_I1111	phage tail protein I	12835	8683	10483	18	14490	14381	16007	25	0.0488031	0.0588456	1.38889	0.473931
BP1026B_I1112	gp26	43439	66682	58091	38	56453	53861	52835	37	6.12685e-11	2.28853e-10	0.973684	-0.0384741
BP1026B_I1113	hypothetical protein	14635	17704	18902	37	17541	18085	17319	38	1.29289e-06	2.75466e-06	1.02703	0.0384741
BP1026B_I1114	phage tail sheath protein	29993	34171	33007	27	35908	36436	38428	31	5.62511e-06	1.10388e-05	1.14815	0.199309
BP1026B_I1115	phage major tail tube protein	26553	40517	37364	69	39594	35361	31137	70	1.49229e-08	4.13614e-08	1.01449	0.0207586
BP1026B_I1116	hypothetical protein	4551	6307	5838	18	6157	5812	6266	20	7.82242e-05	0.000132146	1.11111	0.152003
BP1026B_I1117	hypothetical protein	3189	5763	4836	39	4332	4747	4988	40	2.25548e-05	4.10229e-05	1.02564	0.0365259
BP1026B_I1118	tail tape measure protein	32573	43752	40862	16	43729	44314	43572	18	1.23946e-06	2.64381e-06	1.125	0.169925
BP1026B_I1119	phage P2 GpU family protein	6686	5217	5626	6	8183	7716	9378	9	0.0703612	0.0827375	1.5	0.584963
BP1026B_I1120	phage Tail Protein X	1921	1790	1539	8	1824	1694	1772	8	2.93603e-05	5.25766e-05	1	0
BP1026B_I1121	phage tail formation protein	12621	12085	12812	11	14026	13155	14327	13	4.09405e-05	7.17949e-05	1.18182	0.241008
BP1026B_I1122	gp24	3629	2869	3281	6	3667	4502	6298	9	0.273323	0.298222	1.5	0.584963
BP1026B_I1123	bacteriophage lysis protein	5846	6877	7416	12	5987	5987	6250	11	1.63306e-08	4.50638e-08	0.916667	-0.125531
BP1026B_I1124	Site-specific DNA methylase	34227	57877	51200	60	34208	34647	32217	42	4.84123e-25	8.91925e-24	0.7	-0.514573
BP1026B_I1125	hypothetical protein	265395	441971	396260	494	196365	188960	190587	258	1.33249e-61	2.03578e-59	0.522267	-0.93714
BP1026B_I1126	hypothetical protein	193178	245966	243315	438	120724	122999	114511	230	3.97807e-68	9.5841e-66	0.525114	-0.929297
BP1026B_I1127	hypothetical protein	104181	113359	117693	235	69479	69249	63155	141	2.87465e-33	1.15428e-31	0.6	-0.736966
BP1026B_I1128	hypothetical protein	37821	30408	34299	67	24343	26865	26562	51	5.22452e-17	4.03532e-16	0.761194	-0.393664
BP1026B_I1129	PAAR motif-containing protein	73283	69413	65498	162	48287	51080	49820	116	3.85483e-28	9.50657e-27	0.716049	-0.481869
BP1026B_I1130	hypothetical protein	10282	17279	15425	50	14681	13800	12206	48	1.79661e-08	4.9403e-08	0.96	-0.0588937
BP1026B_I1131	hypothetical protein	12606	22882	20919	45	19581	19225	16488	44	6.6818e-08	1.70836e-07	0.977778	-0.0324215
BP1026B_I1132	gp33	15830	27160	22545	30	31506	30286	28238	41	0.0121498	0.0158159	1.36667	0.450661
BP1026B_I1133	hypothetical protein	96829	173681	148896	227	67018	67995	69013	110	1.07853e-57	1.46868e-55	0.484581	-1.04519
BP1026B_I1134	hypothetical protein	2301	3664	3533	6	3031	2468	3092	6	2.06835e-08	5.63802e-08	1	0
BP1026B_I1135	hypothetical protein	4182	6557	5638	16	3720	3918	3573	11	3.04378e-16	2.14227e-15	0.6875	-0.540568
BP1026B_I1137	hypothetical protein	16376	31097	27517	62	23711	23841	23576	58	5.31677e-09	1.56874e-08	0.935484	-0.0962153
BP1026B_I1138	hypothetical protein	4763	5647	5230	19	5398	4982	5497	19	1.03476e-05	1.96179e-05	1	0
BP1026B_I1139	inositol-1-monophosphatase	87035	138777	131068	149	81823	82167	83141	103	3.49025e-24	6.0063e-23	0.691275	-0.532668
BP1026B_I1140	RNA methyltransferase	46246	45325	41089	48	49399	51936	61829	59	0.000257829	0.000410952	1.22917	0.297681
BP1026B_I1141	serine O-acetyltransferase	27106	23500	23722	31	24309	23866	24119	30	2.40684e-08	6.51249e-08	0.967742	-0.0473057
BP1026B_I1142	UDP-2,3-diacylglucosamine hydrolase	125804	155586	146147	177	173303	169211	155640	207	8.88626e-06	1.70277e-05	1.16949	0.225881
BP1026B_I1143	peptidyl-prolyl cis-trans isomerase B	495964	799564	755042	1389	693468	683131	712824	1415	0.779412	0.795411	1.01872	0.0267555
BP1026B_I1144	peptidyl-prolyl cis-trans isomerase A	347357	497837	464320	757	350961	339884	320249	585	8.82277e-19	8.39906e-18	0.772787	-0.371857
BP1026B_I1145	hypothetical protein	55085	22396	28579	48	42520	50816	55489	68	0.017455	0.0223094	1.41667	0.5025
BP1026B_I1146	cysteinyl-tRNA synthetase	385407	441251	419041	297	411461	413937	375196	286	6.51134e-12	2.74845e-11	0.962963	-0.0544478
BP1026B_I1147	base excision DNA repair protein	137950	197971	175404	181	169448	161565	147896	170	3.86749e-14	2.11212e-13	0.939227	-0.090455
BP1026B_I1148	acetyl-CoA carboxylase carboxyltransferase subunit alpha	277238	220482	220563	246	273550	300637	275470	291	0.000807774	0.0012134	1.18293	0.242361
BP1026B_I1149	cell cycle protein mesJ	50032	18468	25004	21	35252	40182	49557	28	0.00231668	0.00328022	1.33333	0.415037
BP1026B_I1150	aspartate kinase	188209	275688	257135	197	239508	234553	214533	188	1.73351e-07	4.17161e-07	0.954315	-0.067463
BP1026B_I1151	Ser tRNA	27056	43540	36100	378	40246	40844	32831	403	1.35201e-07	3.30821e-07	1.06614	0.0923936
BP1026B_I1152	hypothetical protein	46622	39620	42089	40	40198	39450	37782	37	4.72328e-13	2.2724e-12	0.925	-0.112475
BP1026B_I1153	outer membrane autotransporter	43179	35559	36313	20	37950	35065	33898	19	1.71461e-11	6.88924e-11	0.95	-0.0740006
BP1026B_I1154	hypothetical protein	13684	11247	10428	9	12038	12243	10872	9	1.8893e-07	4.52566e-07	1	0
BP1026B_I1155	AcrB/AcrD/AcrF family protein	123097	104388	108663	35	106223	109953	105638	34	5.1082e-11	1.9299e-10	0.971429	-0.0418202
BP1026B_I1156	multidrug efflux RND membrane fusion protein MexE	40174	32381	33053	28	30571	33269	32982	25	4.50574e-11	1.71054e-10	0.892857	-0.163499
BP1026B_I1157	sulfate adenylyltransferase	79732	65635	69146	48	56492	61135	70134	42	3.04891e-12	1.33392e-11	0.875	-0.192645
BP1026B_I1158	peptide synthetase-domain-containing protein	52232	38877	44505	24	45984	43919	43378	24	8.01343e-11	2.95619e-10	1	0
BP1026B_I1159	MFS permease	32829	27912	31952	23	30788	30854	31695	24	4.29794e-08	1.12598e-07	1.04348	0.0614005
BP1026B_I1160	hypothetical protein	26365	12853	16386	13	19518	23673	29384	17	0.00489146	0.00667249	1.30769	0.387023
BP1026B_I1161	nonribosomal peptide synthetase	175301	122618	137521	16	168998	178849	176175	19	8.68652e-05	0.000145995	1.1875	0.247928
BP1026B_I1162	hypothetical protein	19108	17872	17341	22	18143	18499	19895	23	1.264e-06	2.69493e-06	1.04545	0.0641303
BP1026B_I1163	dioxygenase, TauD/TfdA	26139	20152	21012	25	22449	24290	24476	27	2.17067e-06	4.49193e-06	1.08	0.111031
BP1026B_I1164	hypothetical protein	30969	24973	21908	30	24573	26991	29111	31	6.03278e-07	1.34673e-06	1.03333	0.0473057
BP1026B_I1165	hypothetical protein	69579	77375	77436	95	69948	67773	59349	84	1.13278e-11	4.64684e-11	0.884211	-0.177538
BP1026B_I1166	hypothetical protein	32942	14922	17405	21	27176	29729	36781	30	0.0290173	0.03605	1.42857	0.514573
BP1026B_I1167	transketolase	9482	6733	6510	9	6624	7271	7872	8	6.69941e-08	1.71216e-07	0.888889	-0.169925
BP1026B_I1168	transketolase	26648	16037	17288	21	21332	21811	21627	23	5.8541e-06	1.1463e-05	1.09524	0.131245
BP1026B_I1169	hypothetical protein	31440	16684	18712	19	21726	23203	27546	21	6.6069e-06	1.28407e-05	1.10526	0.14439
BP1026B_I1170	acyltransferase family protein	19788	24865	21040	19	16213	15930	14385	13	6.78988e-19	6.55343e-18	0.684211	-0.547488
BP1026B_I1171	phosphoserine aminotransferase	57283	66899	63932	57	53718	53293	48837	47	1.54529e-18	1.43615e-17	0.824561	-0.278301
BP1026B_I1173	glycosyl transferase family protein	39703	30532	33271	42	34552	36694	36366	43	5.21985e-08	1.35448e-07	1.02381	0.0339473
BP1026B_I1172	sulfate adenylyltransferase subunit 2	72583	77585	77079	78	82776	83262	84972	86	1.19128e-05	2.24291e-05	1.10256	0.140863
BP1026B_I1174	kinase	32886	39718	39892	31	30776	29719	29677	25	1.18816e-15	7.78518e-15	0.806452	-0.31034
BP1026B_I1175	cysteine synthase/cystathionine beta-synthase family protein	27417	24462	26197	25	27623	31853	32793	30	8.92592e-05	0.000149898	1.2	0.263034
BP1026B_I1176	argininosuccinate lyase	40256	23576	24982	10	34892	38328	41016	13	0.000623319	0.000949069	1.3	0.378512
BP1026B_I1177	hypothetical protein	18876	9060	10349	64	13947	15175	13266	71	4.53793e-05	7.92241e-05	1.10938	0.149747
BP1026B_I1178	methionine aminopeptidase	46479	34710	37245	51	42195	44783	46974	57	1.73807e-06	3.62908e-06	1.11765	0.160465
BP1026B_I1179	TetR family transcriptional regulator	29163	21487	23525	27	27168	29504	28352	30	4.60615e-05	8.03926e-05	1.11111	0.152003
BP1026B_I1180	ferredoxin	3668	1506	1654	6	2757	3652	4292	10	0.731141	0.749938	1.66667	0.736966
BP1026B_I1182	ferredoxin--NADP reductase	4401	4492	5096	6	4435	4122	4379	5	5.5417e-07	1.24465e-06	0.833333	-0.263034
BP1026B_I1183	molybdopterin oxidoreductase family protein	26912	33112	33519	13	29471	26321	27718	11	6.64796e-11	2.47138e-10	0.846154	-0.241008
BP1026B_I1184	hypothetical protein	2322	1698	1665	8	2080	2634	2572	10	0.0255201	0.0319397	1.25	0.321928
BP1026B_I1185	hypothetical protein	5458	1838	2719	9	3798	3451	4148	11	0.00148435	0.0021573	1.22222	0.289507
BP1026B_I1187	enoyl-ACP reductase	170239	148565	162403	202	157133	157731	153812	197	2.01498e-12	9.02203e-12	0.975248	-0.0361597
BP1026B_I1186	ABC transporter substrate-binding protein	167652	130354	137407	74	186274	198720	195259	99	0.0142269	0.0183672	1.33784	0.419903
BP1026B_I1188	ABC transporter membrane protein	51146	60509	58585	54	45029	41816	39406	40	2.48116e-25	4.73842e-24	0.740741	-0.432959
BP1026B_I1189	ABC transporter permease	47876	36860	38969	37	41863	41997	41605	38	1.75956e-09	5.49996e-09	1.02703	0.0384741
BP1026B_I1190	ABC transporter ATP-binding protein	81998	51886	61153	39	75768	80994	91568	50	0.00406854	0.00559625	1.28205	0.358454
BP1026B_I1191	hypothetical protein	7592	12524	12910	107	10081	8177	9601	91	7.67204e-12	3.21671e-11	0.850467	-0.233672
BP1026B_I1192	NLP/P60 family protein	226178	275544	249851	355	149971	146836	144470	208	2.74887e-56	3.66359e-54	0.585915	-0.771235
BP1026B_I1193	patatin-like phospholipase	18898	19029	18544	20	18428	18826	17447	19	3.59626e-08	9.51307e-08	0.95	-0.0740006
BP1026B_I1194	glutamyl-tRNA synthetase	94912	104068	100357	65	80205	83783	84384	54	1.73245e-14	9.8745e-14	0.830769	-0.26748
BP1026B_I1195	Ala tRNA	25698	39798	34856	440	33171	33956	26208	409	2.66011e-10	9.18574e-10	0.929545	-0.105403
BP1026B_I1196	Glu tRNA	61092	104893	86935	1109	82571	79766	73619	1034	5.54951e-10	1.84415e-09	0.932372	-0.101023
BP1026B_I1197	Asp tRNA	36562	56452	45949	601	48791	49060	40575	599	2.19065e-10	7.61499e-10	0.996672	-0.00480899
BP1026B_I1198	Glu tRNA	24459	37110	28334	394	31001	30640	23252	372	2.60597e-09	8.00971e-09	0.944162	-0.082893
BP1026B_I1199	Asp tRNA	7934	14542	10725	143	11883	10997	9121	138	3.16305e-08	8.42046e-08	0.965035	-0.0513469
BP1026B_I1200	acetyltransferase	20195	29361	29136	56	25686	24207	23422	52	1.73474e-09	5.42507e-09	0.928571	-0.106915
BP1026B_I1201	AraC family transcriptional regulator	11314	7736	9265	10	11773	12981	15227	15	0.0603639	0.0718312	1.5	0.584963
BP1026B_I1202	ribonuclease activity regulator protein RraA	24290	27021	27970	53	18948	18389	19388	37	2.29905e-19	2.36863e-18	0.698113	-0.518467
BP1026B_I1203	hypothetical protein	44288	42875	45088	108	45451	43448	41836	106	1.55265e-10	5.51661e-10	0.981481	-0.026967
BP1026B_I1204	malate synthase	409315	503632	511035	297	516204	498675	466003	309	1.69742e-10	5.99361e-10	1.0404	0.0571439
BP1026B_I1205	haloacid dehalogenase	20390	6541	8911	14	14801	17846	21033	22	0.13922	0.157698	1.57143	0.652077
BP1026B_I1206	LysR family transcriptional regulator	32308	30367	28831	30	27538	29641	30809	29	5.49364e-09	1.61559e-08	0.966667	-0.0489096
BP1026B_I1207	universal stress protein family protein	8141	4689	4862	13	7220	8402	7795	17	0.00953135	0.0125667	1.30769	0.387023
BP1026B_I1208	isocitrate lyase	363909	440767	441862	317	562020	543050	509361	411	8.61063e-05	0.000144836	1.29653	0.374656
BP1026B_I1209	ATP-dependent RNA helicase	19744	18154	18392	12	23012	23454	24419	15	0.00180482	0.00259735	1.25	0.321928
BP1026B_I1211	acyl-CoA-binding protein	111558	161353	141467	511	136084	129717	115417	470	1.90237e-14	1.07841e-13	0.919765	-0.120663
BP1026B_I1212	glycoprotease family protein	4034	869	1383	2	3039	3186	3636	4	0.706832	0.726788	2	1
BP1026B_I1210	ribosomal-protein-alanine acetyltransferase	43301	59093	55642	105	40953	37818	35542	76	5.56774e-26	1.14349e-24	0.72381	-0.466318
BP1026B_I1213	phage SPO1 DNA polymerase domain-containing protein	165407	160018	162047	214	216849	205811	218837	281	0.0764193	0.0893245	1.31308	0.392959
BP1026B_I1214	hypothetical protein	30026	20367	24489	25	35548	36645	37018	37	0.0231959	0.0291883	1.48	0.565597
BP1026B_I1215	phosphomethylpyrimidine kinase	25021	10154	13254	19	20292	22702	26756	28	0.0476792	0.0575901	1.47368	0.559427
BP1026B_I1216	lysophospholipid transporter	119697	143718	131553	102	120185	116347	98153	86	6.62507e-17	5.06091e-16	0.843137	-0.246161
BP1026B_I1217	alanine racemase	197406	177822	176888	171	158531	168336	178038	157	8.89479e-15	5.21694e-14	0.918129	-0.123232
BP1026B_I1218	DNA repair protein RadA	172097	162049	160948	119	156205	158833	164718	116	1.81546e-12	8.16957e-12	0.97479	-0.0368368
BP1026B_I1219	hypothetical protein	26447	16981	19640	101	27774	30479	28120	139	0.013575	0.0175689	1.37624	0.46073
BP1026B_I1220	ABC transporter ATP-binding protein	126401	136716	133482	68	120536	121387	117178	61	1.35002e-14	7.75118e-14	0.897059	-0.156726
BP1026B_I1221	glutathione peroxidase	56196	93214	84005	162	61738	58024	53820	120	3.55244e-22	5.04592e-21	0.740741	-0.432959
BP1026B_I1222	cardiolipin synthetase	74027	59227	57906	44	67299	71721	66594	47	9.01172e-06	1.72443e-05	1.06818	0.0951572
BP1026B_I1223	hypothetical protein	1979	731	868	4	1936	1892	2529	8	0.297525	0.323033	2	1
BP1026B_I1224	N5-glutamine S-adenosyl-L-methionine-dependent methyltransferase	63504	40893	51586	56	57910	58938	60152	63	2.60937e-05	4.70905e-05	1.125	0.169925
BP1026B_I1225	succinyl-diaminopimelate desuccinylase	40034	29564	31212	29	35412	35552	39928	32	9.55017e-07	2.075e-06	1.10345	0.142019
BP1026B_I1226	ArsC family transcription regulator	103557	90318	98826	260	100430	108392	122342	294	2.15724e-06	4.46708e-06	1.13077	0.177305
BP1026B_I1227	2,3,4,5-tetrahydropyridine-2,6-carboxylate N-succinyltransferase	251361	193334	203975	261	236560	244829	241093	290	0.000594497	0.000906902	1.11111	0.152003
BP1026B_I1229	N-succinyl-L,L-diaminopimelate aminotransferasealternative	46512	40015	39823	34	40352	43575	46294	35	4.06475e-09	1.21942e-08	1.02941	0.0418202
BP1026B_I1228	hypothetical protein	40059	25152	25656	31	37621	40839	40096	41	0.000972963	0.00144354	1.32258	0.403356
BP1026B_I1230	chromosome segregation protein SMC	613619	517491	542126	158	604962	627823	625804	176	7.18592e-08	1.82904e-07	1.11392	0.155651
BP1026B_I1231	hypothetical protein	290250	250725	258849	209	326981	322543	309431	251	8.51584e-05	0.000143319	1.20096	0.264184
BP1026B_I1232	NAD-dependent DNA ligase	191472	176398	168918	86	200212	199271	204722	97	2.66207e-05	4.79586e-05	1.12791	0.173648
BP1026B_I1233	peptide deformylase	138530	114369	111852	227	126470	140418	138904	253	1.18316e-07	2.92014e-07	1.11454	0.156445
BP1026B_I1234	pseudouridine synthase family protein	73191	54242	59522	36	84263	84595	78250	47	0.0132925	0.0172246	1.30556	0.384664
BP1026B_I1235	PII uridylyl-transferase	221231	195416	208085	80	224248	224606	221828	86	8.08635e-05	0.000136494	1.075	0.104337
BP1026B_I1236	methionine aminopeptidase	170824	253798	232184	257	170955	165017	146617	189	1.97786e-29	5.53096e-28	0.735409	-0.443382
predicted RNA	-	28381	38311	34348	590	39943	43753	40406	725	0.000115473	0.000190952	1.22881	0.297266
predicted RNA	-	6468	3974	4241	407	6618	7758	7695	613	0.113803	0.130418	1.50614	0.590858
predicted RNA	-	116160	145169	159345	655	160296	150538	153143	722	7.22868e-08	1.8385e-07	1.10229	0.140504
predicted RNA	-	281189	365686	335709	820	420741	412871	381511	1015	1.18838e-05	2.23814e-05	1.2378	0.307784
BP1026B_I1237	elongation factor Ts	616407	767357	786423	820	805154	812979	859500	936	0.117713	0.134627	1.14146	0.190885
BP1026B_I1238	uridylate kinase	104517	102102	101858	144	106338	116682	124531	162	9.27691e-07	2.01773e-06	1.125	0.169925
BP1026B_I1239	ribosome recycling factor	341452	399433	373032	661	337236	343199	332084	601	8.11845e-12	3.39253e-11	0.909228	-0.137285
BP1026B_I1240	undecaprenyl diphosphate synthase	247614	211352	219950	316	297240	286181	260363	393	0.0068712	0.00920274	1.24367	0.314605
BP1026B_I1241	phosphatidate cytidylyltransferase	24779	18074	20240	25	24104	25702	28641	31	0.00111901	0.0016458	1.24	0.31034
BP1026B_I1242	1-deoxy-D-xylulose 5-phosphate reductoisomerase	134531	148971	138747	117	118276	110643	106314	93	1.37888e-20	1.61747e-19	0.794872	-0.331206
BP1026B_I1243	membrane-associated zinc metalloprotease	147808	87456	109096	82	135902	143636	150019	102	6.8499e-05	0.000116979	1.2439	0.314873
BP1026B_I1244	OMP85 family outer membrane protein	1396790	1598323	1549459	656	1488770	1490270	1409278	634	0.105222	0.121027	0.966463	-0.049213
BP1026B_I1245	OmpH/HlpA family outer membrane protein	475851	628536	606086	1067	624500	622148	566405	1131	4.2938e-09	1.28261e-08	1.05998	0.0840388
BP1026B_I1246	UDP-3-O-[3-hydroxymyristoyl] glucosamine N-acyltransferase	369121	326889	331018	315	370505	383250	390624	351	2.17518e-07	5.17287e-07	1.11429	0.156119
BP1026B_I1247	(3R)-hydroxymyristoyl-ACP dehydratase	87367	84096	79786	178	63180	70121	66062	141	9.58829e-16	6.3624e-15	0.792135	-0.336182
BP1026B_I1248	UDP-N-acetylglucosamine acyltransferase	238222	264495	266481	324	213727	216465	205626	268	6.52622e-14	3.46737e-13	0.82716	-0.273761
BP1026B_I1250	lipid-A-disaccharide synthase	155739	133132	139187	122	146023	150911	153121	128	1.33242e-09	4.24315e-09	1.04918	0.0692627
BP1026B_I1249	ribonuclease HII	99254	95898	98578	151	92071	91407	85314	138	5.75547e-11	2.15624e-10	0.913907	-0.12988
BP1026B_I1251	RNA methyltransferase	102939	64839	82985	105	83071	86494	89808	109	3.21383e-07	7.51173e-07	1.0381	0.0539388
BP1026B_I1252	hypothetical protein	243467	327013	307852	358	295185	285076	257990	342	1.37027e-08	3.81654e-08	0.955307	-0.0659633
BP1026B_I1253	serine protease	37820	25378	29593	16	40061	40376	42679	21	0.00177156	0.00255339	1.3125	0.392317
BP1026B_I1254	primitive phytochelatin synthase	12117	8315	9498	13	12595	13719	15273	18	0.0419358	0.0510168	1.38462	0.469485
BP1026B_I1255	phosphoenolpyruvate synthase	866537	980516	968586	391	1054178	1066092	1062058	441	0.149577	0.168656	1.12788	0.17361
BP1026B_I1256	nodulation efficiency protein D	10410	10219	9358	22	11056	10743	8824	23	1.01865e-06	2.20562e-06	1.04545	0.0641303
BP1026B_I1257	SPFH domain protein/band 7 family protein	275003	358877	332170	339	245991	237055	220934	247	8.86793e-17	6.65254e-16	0.728614	-0.456774
BP1026B_I1258	SsrA-binding protein	99520	148391	137641	287	108953	101570	93184	226	6.35989e-19	6.17649e-18	0.787456	-0.344728
BP1026B_I1259	cyclase/dehydrase superfamily	60072	101881	92431	204	60935	57506	55632	140	1.21141e-27	2.88527e-26	0.686275	-0.543142
BP1026B_I1260	TGS domain-containing protein	64325	39042	44986	152	61006	64906	71222	202	0.0324964	0.0400624	1.32895	0.410284
BP1026B_I1261	integral membrane protein	19469	12759	14493	16	18751	19977	20389	20	0.00216606	0.00308088	1.25	0.321928
BP1026B_I1262	hypothetical protein	12987	13004	13907	19	10490	11492	11187	16	1.27927e-12	5.85666e-12	0.842105	-0.247928
BP1026B_I1263	hypothetical protein	2438	664	1010	1	1211	1448	2570	1	0.0513916	0.0617527	1	0
BP1026B_I1264	hypothetical protein	13065	14248	14472	18	12331	13898	13631	17	3.18249e-08	8.46142e-08	0.944444	-0.0824622
BP1026B_I1265	inosine 5'-monophosphate dehydrogenase	400720	400639	413973	277	418153	420340	419370	286	5.12233e-10	1.70945e-09	1.03249	0.0461292
BP1026B_I1266	hypothetical protein	105047	112438	107651	165	128456	125684	123654	192	2.53438e-06	5.19651e-06	1.16364	0.21864
BP1026B_I1267	GMP synthase	252445	285535	284202	169	291140	286666	266731	173	6.89692e-07	1.52983e-06	1.02367	0.0337488
BP1026B_I1268	Integrase	12661	21758	18925	26	15633	15525	14822	23	3.91014e-11	1.50357e-10	0.884615	-0.176878
BP1026B_I1269	hypothetical protein	190908	302013	264233	215	293945	280399	244762	233	2.24428e-05	4.0843e-05	1.08372	0.115993
BP1026B_I1270	hypothetical protein	89192	150607	127912	140	123471	119829	100763	131	1.09942e-12	5.08248e-12	0.935714	-0.09586
BP1026B_I1271	hypothetical protein	61460	104402	91124	62	55512	53524	47041	38	6.02288e-43	4.14586e-41	0.612903	-0.706269
BP1026B_I1272	hypothetical protein	10746	17774	13575	150	23490	19824	18165	220	0.0808663	0.0941362	1.46667	0.552541
BP1026B_I1273	hypothetical protein	2555	3632	3498	17	3225	3419	3813	18	0.000275838	0.000437985	1.05882	0.0824622
BP1026B_I1274	major facilitator superfamily transporter	1759	1231	1424	1	1973	1900	2619	1	0.416701	0.444291	1	0
BP1026B_I1275	hypothetical protein	64308	50139	54491	111	45815	47020	45346	90	1.41994e-19	1.50754e-18	0.810811	-0.302563
predicted RNA	-	6293	2162	2843	209	5316	7533	11267	446	0.190033	0.211433	2.13397	1.09354
BP1026B_I1276	hypothetical protein	40232	21336	23195	66	22765	26073	29621	61	9.91317e-10	3.20579e-09	0.924242	-0.113657
BP1026B_I1277	cytidine/deoxycytidylate deaminase family protein	16290	6453	6503	18	9052	9184	10046	17	7.5723e-08	1.91958e-07	0.944444	-0.0824622
BP1026B_I1278	L,D-carboxypeptidase A	60625	64777	67855	68	46019	45103	43310	47	7.58435e-31	2.44888e-29	0.691176	-0.532874
BP1026B_I1279	GntR family transcriptional regulator	12123	8242	10299	14	7662	9138	9054	12	8.24042e-12	3.43433e-11	0.857143	-0.222392
BP1026B_I1280	NCS1 nucleoside transporter family protein	10114	9032	8627	6	8312	9226	7918	6	3.04644e-09	9.31329e-09	1	0
BP1026B_I1281	racemase	2015	1052	1060	1	1050	1269	2217	1	0.00206543	0.00294377	1	0
BP1026B_I1283	polysaccharide deacetylase family protein	88244	78479	87615	88	78559	80809	79065	83	7.17335e-10	2.34887e-09	0.943182	-0.0843922
BP1026B_I1282	chitooligosaccharide deacetylase	25478	14661	15036	35	24467	27282	32154	53	0.122603	0.139786	1.51429	0.598637
BP1026B_I1284	allantoicase	39366	38952	41258	39	31964	32893	35052	32	4.30139e-15	2.62867e-14	0.820513	-0.285402
BP1026B_I1285	ureidoglycolate hydrolase	27817	27131	29246	54	26759	27470	26745	52	9.49574e-09	2.70739e-08	0.962963	-0.0544478
BP1026B_I1286	hypothetical protein	74813	76920	79339	64	63715	62769	60004	51	8.74741e-16	5.83533e-15	0.796875	-0.327575
BP1026B_I1287	Transthyretin family protein	9056	8345	9924	25	10398	10810	10152	29	0.000159308	0.000259466	1.16	0.214125
BP1026B_I1288	transthyretin family protein	2158	1243	1611	3	1753	2534	2227	4	0.0505323	0.0608136	1.33333	0.415037
BP1026B_I1289	hydroxydechloroatrazine ethylaminohydrolase	32316	24173	25050	18	28014	29157	35482	21	1.81033e-05	3.33233e-05	1.16667	0.222392
BP1026B_I1290	LysR family regulatory protein	50826	62757	58319	56	52128	52883	48158	50	6.94965e-15	4.14991e-14	0.892857	-0.163499
BP1026B_I1291	hypothetical protein	17842	27247	26985	114	18169	18011	18077	86	1.13194e-16	8.39113e-16	0.754386	-0.406625
BP1026B_I1292	6-phosphogluconate dehydrogenase	9058	6718	7269	8	6786	7856	8804	8	8.64879e-07	1.89228e-06	1	0
BP1026B_I1293	hypothetical protein	49538	39966	42192	89	53891	62301	66643	124	0.0682436	0.080353	1.39326	0.478463
BP1026B_I1294	large-conductance mechanosensitive channel	400738	656597	567782	1253	478492	468639	424742	1058	6.54414e-19	6.33819e-18	0.844374	-0.244047
BP1026B_I1295	hypothetical protein	130855	104772	107874	94	133240	146342	167009	122	0.000467133	0.000722142	1.29787	0.376148
BP1026B_I1296	PspA/IM30 family protein	431576	369512	414655	595	472941	483022	454364	690	2.36484e-07	5.60263e-07	1.15966	0.213707
BP1026B_I1297	1A family penicillin-binding protein	187213	195467	197508	76	157186	162201	163226	63	1.12933e-20	1.33223e-19	0.828947	-0.270648
BP1026B_I1298	hypothetical protein	30119	19174	20051	50	23623	26051	24277	54	2.88983e-06	5.87533e-06	1.08	0.111031
BP1026B_I1299	threonine dehydratase catabolic	163392	144159	153363	148	147899	145152	147358	142	1.78837e-13	9.03416e-13	0.959459	-0.0597062
BP1026B_I1300	acetylornithine deacetylase	133355	101213	110264	94	118518	119679	119827	97	3.06917e-09	9.37818e-09	1.03191	0.045324
BP1026B_I1301	transcription-repair coupling factor	343737	339753	351834	97	457292	439940	419336	124	2.1718e-05	3.96045e-05	1.27835	0.354283
BP1026B_I1302	2-C-methyl-D-erythritol 4-phosphate cytidylyltransferase	14058	9189	10689	15	11079	12678	15007	18	0.000124633	0.000205394	1.2	0.263034
BP1026B_I1303	2-C-methyl-D-erythritol 2,4-cyclo diphosphate synthase	23885	23464	23274	48	22692	22129	24641	47	4.71355e-08	1.22972e-07	0.979167	-0.0303736
BP1026B_I1304	alkyl hydroperoxide reductase D	209180	199808	195248	381	232832	241900	246205	455	0.0066665	0.00894387	1.19423	0.256076
BP1026B_I1305	anti-oxidant AhpCTSA family protein	5384322	8542629	7864899	13231	6239496	5951736	5508125	10746	0.823308	0.8368	0.812184	-0.300122
BP1026B_I1306	hypothetical protein	58815	96680	93221	812	58145	54517	57512	556	8.72085e-29	2.28567e-27	0.684729	-0.546395
BP1026B_I1307	sensor histidine kinase RisS	149815	164129	150710	113	144280	152100	153226	110	6.40043e-13	3.02812e-12	0.973451	-0.0388192
BP1026B_I1308	osmolarity response regulator	163146	184509	182872	243	184679	172344	165160	239	3.15727e-11	1.22459e-10	0.983539	-0.0239457
BP1026B_I1309	hypothetical protein	4540	8105	6483	39	6303	6541	5726	38	5.45729e-07	1.22745e-06	0.974359	-0.0374747
BP1026B_I1310	hypothetical protein	54633	62746	57573	200	49662	56450	56041	185	8.78982e-13	4.09973e-12	0.925	-0.112475
BP1026B_I1311	hypothetical protein	180609	158587	173834	116	168034	164568	154741	110	2.83e-13	1.39364e-12	0.948276	-0.0766213
BP1026B_I1312	twin-arginine translocation pathway signal sequence domain-containing protein	43104	37433	37924	31	41521	44011	40185	33	4.57047e-08	1.19439e-07	1.06452	0.0901978
BP1026B_I1313	phytoene synthase	21401	21736	20129	25	17893	18528	15954	20	1.25758e-12	5.76262e-12	0.8	-0.321928
BP1026B_I1314	Leu tRNA	2416	3874	3623	37	3552	2860	2853	35	1.59203e-07	3.8474e-07	0.945946	-0.0801703
BP1026B_I1315	hypothetical protein	88354	147331	138342	261	83982	84696	76927	171	5.93684e-28	1.44141e-26	0.655172	-0.610053
BP1026B_I1316	hypothetical protein	41113	37615	42180	85	29431	27713	27389	59	5.03183e-22	6.97332e-21	0.694118	-0.526748
BP1026B_I1317	hypothetical protein	18048	12603	12518	28	11754	12434	14967	25	1.17602e-09	3.77193e-09	0.892857	-0.163499
BP1026B_I1318	PAAR motif-containing protein	26712	23664	26544	60	20170	21380	23090	50	8.58324e-13	4.01234e-12	0.833333	-0.263034
BP1026B_I1319	transposase B	140161	187179	169915	193	137832	132567	120543	152	4.56408e-24	7.76885e-23	0.787565	-0.34453
BP1026B_I1320	transposase	185855	319324	282056	901	206228	207982	199933	703	2.34494e-18	2.13498e-17	0.780244	-0.358002
predicted RNA	-	7645	13681	11241	986	9125	8864	7738	779	3.22707e-14	1.77943e-13	0.790061	-0.339964
BP1026B_I1321	hypothetical protein	279619	490180	452907	1061	307305	308581	323227	815	2.29616e-17	1.84636e-16	0.768143	-0.380553
BP1026B_I1322	hypothetical protein	1444	2627	2851	10	2065	2244	1936	9	1.87274e-08	5.13608e-08	0.9	-0.152003
BP1026B_I1323	exported avidin family protein	4881	9358	8561	16	6754	5360	5098	12	9.82681e-14	5.10831e-13	0.75	-0.415037
BP1026B_I1324	endonuclease Nuc	3220	2761	3397	5	3561	3248	3117	5	0.000103272	0.000171909	1	0
BP1026B_I1325	histone deacetylase family protein	1135	823	1078	0	1290	1031	1197	1	0.0503887	0.0606838	#DIV/0!	#DIV/0!
BP1026B_I1326	transporter	630	242	542	0	498	668	623	0	0.377008	0.404103	#DIV/0!	#DIV/0!
BP1026B_I1328	LuxR family transcriptional regulator	11107	9183	10199	8	8632	8591	9095	7	5.35236e-11	2.01244e-10	0.875	-0.192645
BP1026B_I1329	2-dehydropantoate 2-reductase	8148	5788	5072	6	7828	8785	8712	8	0.0152054	0.0195618	1.33333	0.415037
BP1026B_I1330	MarR family transcriptional regulator	34299	40044	40269	84	25115	26160	24903	56	2.48275e-24	4.31999e-23	0.666667	-0.584963
BP1026B_I1331	glycerate kinase	3814	1900	1373	2	2015	2220	2717	1	1.23492e-06	2.63563e-06	0.5	-1
BP1026B_I1332	hypothetical protein	157	102	99	0	120	160	56	0	0.0825783	0.0959864	#DIV/0!	#DIV/0!
BP1026B_I1333	trigger factor	596752	813856	740352	531	852167	833052	755069	602	0.131741	0.149633	1.13371	0.181052
predicted RNA	-	17171	9229	12893	595	34727	34908	26555	1457	0.00592023	0.00799403	2.44874	1.29204
BP1026B_I1334	ATP-dependent Clp protease proteolytic subunit	407645	546911	521984	752	590585	563554	554590	870	3.03332e-07	7.12438e-07	1.15691	0.210283
BP1026B_I1335	ATP-dependent protease ATP-binding subunit ClpX	1343230	1505487	1417349	1117	1711897	1811917	1710231	1371	0.0377551	0.0462271	1.22739	0.295599
BP1026B_I1336	ATP-dependent protease La	3416901	4493626	4221420	1672	4974912	4900435	4640161	2001	0.125647	0.142996	1.19677	0.259146
BP1026B_I1337	Val tRNA	32393	49744	42864	548	39479	38632	31884	482	4.73147e-14	2.55499e-13	0.879562	-0.185143
BP1026B_I1338	Sigma 54 modulation protein YhbH	607192	919752	883462	2434	968317	962890	964707	2925	0.0642373	0.0760072	1.20173	0.265107
BP1026B_I1339	hypothetical protein	817	496	741	3	613	1309	1614	5	0.144198	0.163043	1.66667	0.736966
BP1026B_I1340	hypothetical protein	188532	237168	219542	434	305250	308663	280256	602	0.0726843	0.0852931	1.3871	0.472068
predicted RNA	-	99600	121850	126714	739	145240	145204	133603	900	2.05003e-05	3.74493e-05	1.21786	0.284351
BP1026B_I1342	Carboxymuconolactone decarboxylase familyprotein	9718	6599	7296	38	11420	11534	9175	52	0.0256654	0.0321087	1.36842	0.452512
BP1026B_I1343	Asp tRNA	3496	7380	5986	72	6908	6273	4926	78	4.48585e-05	7.83585e-05	1.08333	0.115477
BP1026B_I1344	peptidyl-prolyl cis-trans isomerase D	457918	452630	470203	237	418806	442852	446349	225	9.51235e-14	4.95718e-13	0.949367	-0.0749621
BP1026B_I1345	hypothetical protein	40822	46423	47085	452	44095	51121	61895	528	1.6052e-05	2.96958e-05	1.16814	0.224215
BP1026B_I1346	acyl-CoA thioesterase I	40866	35928	37981	56	37418	38774	41350	58	6.34382e-09	1.85517e-08	1.03571	0.0506261
BP1026B_I1347	ABC transporter ATP-binding protein	36011	29140	30476	44	33637	35060	35132	48	9.26988e-07	2.0169e-06	1.09091	0.125531
BP1026B_I1348	glucose-6-phosphate isomerase	163640	125615	150744	90	171064	173390	171592	105	1.97529e-05	3.61896e-05	1.16667	0.222392
BP1026B_I1349	sugar kinase	8444	3955	4198	3	6488	7640	8630	4	0.020932	0.0264777	1.33333	0.415037
BP1026B_I1350	D-amino acid dehydrogenase small subunit	23351	10739	13634	12	16526	17744	21272	14	0.000152642	0.000249257	1.16667	0.222392
BP1026B_I1351	phosphoribosylformylglycinamidine synthase	469490	416370	422169	107	579588	588480	597639	144	0.000377219	0.000588664	1.34579	0.428458
BP1026B_I1352	acetyltransferase	11641	2844	5218	12	11893	14167	16199	26	0.0753674	0.0882103	2.16667	1.11548
BP1026B_I1353	peptidyl-prolyl cis-trans isomerase domain-containing protein	551222	814782	756129	906	534482	519835	476801	654	1.65328e-26	3.55881e-25	0.721854	-0.47022
BP1026B_I1354	Cell division protein BolA	11500	14329	13927	42	8102	8007	10141	27	1.0239e-22	1.51624e-21	0.642857	-0.63743
BP1026B_I1355	intracellular septation protein A	88176	120779	117873	205	70163	71840	62365	128	4.27696e-30	1.25779e-28	0.62439	-0.67948
BP1026B_I1356	methionine-R-sulfoxide reductase	119892	112297	121994	273	108385	113633	121255	264	2.78984e-11	1.09018e-10	0.967033	-0.048363
BP1026B_I1357	hypothetical protein	42368	30077	32546	22	41377	47210	43029	27	0.000257687	0.00041083	1.22727	0.295456
BP1026B_I1358	long-chain-fatty-acid--CoA ligase	63195	54429	57095	35	73503	76026	72138	45	0.00572943	0.00774642	1.28571	0.36257
BP1026B_I1359	fatty oxidation complex subunit alpha	167443	164829	165438	79	231837	227318	217381	108	0.218641	0.241632	1.36709	0.451107
BP1026B_I1360	pyrazinamidase/nicotinamidase	27702	11442	13429	27	32614	35167	38181	55	0.522653	0.548759	2.03704	1.02647
BP1026B_I1361	acetyl-CoA acetyltransferase	46773	34913	34249	32	50287	56062	62306	47	0.0958688	0.110716	1.46875	0.554589
BP1026B_I1362	hypothetical protein	15447	19480	18717	38	14365	14835	13064	30	1.95767e-14	1.10775e-13	0.789474	-0.341037
BP1026B_I1363	stress responsive A/B barrel domain family protein	161783	98378	104456	385	142826	155957	152548	477	5.40211e-05	9.35291e-05	1.23896	0.309131
BP1026B_I1364	thioesterase family protein	53443	22817	28070	72	52004	57933	64405	120	0.881316	0.891564	1.66667	0.736966
BP1026B_I1365	oxidoreductase, zinc-binding dehydrogenase family protein	94652	62406	66607	74	90595	97626	107287	98	0.00573207	0.00774831	1.32432	0.405256
BP1026B_I1366	esterase	52688	40964	41741	47	46719	48171	48287	49	2.42329e-08	6.5542e-08	1.04255	0.060121
BP1026B_I1367	acetyltransferase	23283	10411	13697	34	19748	21467	22592	46	0.0106671	0.0139701	1.35294	0.436099
BP1026B_I1368	hypothetical protein	17082	10763	11831	15	12744	14353	17839	17	0.000123763	0.000204013	1.13333	0.180572
BP1026B_I1369	glycine cleavage T-protein, aminomethyl transferase	44428	29958	35133	34	35111	36902	39449	35	8.11149e-09	2.32648e-08	1.02941	0.0418202
BP1026B_I1370	hypothetical protein	27761	25835	28325	26	24215	24683	28579	25	3.80886e-09	1.14761e-08	0.961538	-0.0565835
BP1026B_I1371	thymidylate kinase	43266	35262	33951	60	37346	43597	51071	70	1.36184e-05	2.54567e-05	1.16667	0.222392
BP1026B_I1372	DNA polymerase III subunit delta'	41785	24797	27549	30	40835	44375	47906	42	0.0128943	0.0167503	1.4	0.485427
BP1026B_I1373	phosphinothricin acetyltransferase	53690	35647	41808	86	42648	44773	48153	89	4.17542e-09	1.25025e-08	1.03488	0.0494687
BP1026B_I1374	hypothetical protein	47434	56605	56622	66	39880	43742	46318	53	5.54684e-20	6.08501e-19	0.80303	-0.316474
BP1026B_I1375	ankyrin repeat-containing protein	268552	221438	230418	332	244824	273872	289056	372	0.000202909	0.000326825	1.12048	0.164119
BP1026B_I1376	hypothetical protein	99418	82056	82471	250	93046	104420	100153	282	9.00485e-06	1.72391e-05	1.128	0.173767
predicted RNA	-	36709	6158	10022	383	25678	38653	44771	790	0.411642	0.439123	2.06266	1.04451
BP1026B_I1377	mechanosensitive ion channel family protein	98971	67254	80779	69	85037	87030	87793	72	8.29185e-07	1.81991e-06	1.04348	0.0614005
BP1026B_I1378	hypothetical protein	28482	16637	18692	18	22607	23632	26787	20	6.58878e-05	0.000112642	1.11111	0.152003
BP1026B_I1379	glycosyl transferase group 1 protein	96048	106001	101679	95	82940	80200	78622	75	2.85628e-16	2.01711e-15	0.789474	-0.341037
BP1026B_I1380	lipoprotein	15558541	7131268	8767469	17832	14228571	16143963	17569458	27178	0.527386	0.553265	1.52411	0.607971
BP1026B_I1381	hypothetical protein	5762	6381	5394	12	5718	5716	5610	11	1.06058e-06	2.28927e-06	0.916667	-0.125531
BP1026B_I1382	phosphate starvation-inducible protein	1710084	2409569	2321368	7378	2070754	1997536	1852045	6781	0.189604	0.210993	0.919084	-0.121732
BP1026B_I1383	asparaginase family protein	112022	67487	84859	84	100186	97083	102787	95	1.13567e-05	2.14513e-05	1.13095	0.177538
BP1026B_I1384	LysM domain/BON superfamily protein	381315	442331	437128	892	443980	436119	407557	911	9.11936e-11	3.34644e-10	1.0213	0.0304073
BP1026B_I1385	2-hydroxy-3-oxopropionate reductase	5609	3463	3655	4	5213	4817	4747	5	0.00119908	0.00175903	1.25	0.321928
BP1026B_I1386	hydroxypyruvate isomerase	18241	12169	13389	18	18587	19582	21444	25	0.0170707	0.0218583	1.38889	0.473931
BP1026B_I1387	glyoxylate carboligase	8682	7223	7875	4	9669	9713	9145	5	0.000991484	0.00146963	1.25	0.321928
BP1026B_I1388	LysR family transcriptional regulator	37240	28080	30903	35	33588	35578	31023	36	1.38616e-07	3.38647e-07	1.02857	0.040642
BP1026B_I1389	cytochrome c oxidase family protein	994	1055	1064	2	1118	1251	882	2	0.00418455	0.00574951	1	0
BP1026B_I1390	Ser/Thr protein phosphatase family protein family	2526	1240	1609	1	2311	2415	2314	2	0.0465367	0.0562862	2	1
BP1026B_I1391	RNA polymerase sigma factor	8571	8095	7019	11	11334	10124	12704	16	0.0855094	0.0991909	1.45455	0.540568
BP1026B_I1392	hypothetical protein	9951	8960	8978	9	12235	12414	10600	11	0.0037158	0.00513364	1.22222	0.289507
BP1026B_I1393	primosomal replication protein n	91872	87385	100551	437	96225	94674	105836	464	3.3502e-07	7.78965e-07	1.06178	0.0864915
BP1026B_I1394	30S ribosomal protein S18	206628	335999	308737	1028	256712	256424	240517	910	7.08557e-10	2.32377e-09	0.885214	-0.175902
BP1026B_I1395	50S ribosomal protein L9	1212070	1406910	1333897	2908	1618991	1585252	1452266	3426	0.0416534	0.050693	1.17813	0.236498
BP1026B_I1396	replicative DNA helicase	202789	196779	209146	146	160946	160230	144950	112	4.5736e-27	1.04559e-25	0.767123	-0.38247
BP1026B_I1397	hypothetical protein	205097	304689	286081	423	156460	159267	143033	243	1.42597e-58	2.02862e-56	0.574468	-0.799701
BP1026B_I1398	phosphate transporter family protein	204468	203722	196692	199	188603	188342	171055	180	1.05425e-14	6.12033e-14	0.904523	-0.144772
BP1026B_I1399	NLP/P60 family lipoprotein	60962	45239	45834	41	37218	39028	37727	31	2.03037e-23	3.27789e-22	0.756098	-0.403356
BP1026B_I1400	PhoH family protein	481586	550953	522254	289	555070	580737	571562	318	1.8831e-08	5.15999e-08	1.10035	0.137957
BP1026B_I1401	anti-oxidant AhpCTSA family protein	56709	92810	84530	168	51770	50085	48936	108	3.04979e-37	1.61897e-35	0.642857	-0.63743
BP1026B_I1402	polysaccharide deacetylase family protein	89535	58890	65069	79	86832	92291	97600	102	0.00502625	0.00684147	1.29114	0.368645
BP1026B_I1403	NAD-dependent epimerase/dehydratase family protein	437252	666101	615069	542	458376	455791	436850	426	1.4109e-22	2.05055e-21	0.785978	-0.347439
BP1026B_I1404	formyltransferase	76845	31525	42866	53	72853	82304	97287	88	0.980575	0.983244	1.66038	0.731511
BP1026B_I1405	glycosyl transferase family protein	104423	127278	129841	119	119360	113587	121691	117	4.21451e-11	1.60974e-10	0.983193	-0.024453
BP1026B_I1406	aminotransferase	118616	103013	105245	94	106745	108561	109711	94	7.47737e-10	2.44586e-09	1	0
BP1026B_I1407	drug/metabolite exporter (DME) family protein	59896	82635	71608	191	64188	60046	54842	160	4.98608e-15	3.02351e-14	0.837696	-0.255501
BP1026B_I1408	dolichyl-phosphate-mannose-protein mannosyltransferase family protein	35316	28889	27634	17	27644	29991	29859	17	3.36795e-09	1.02313e-08	1	0
BP1026B_I1409	hypothetical protein	12477	9289	9845	28	11631	11047	11094	30	6.52101e-06	1.26895e-05	1.07143	0.0995357
BP1026B_I1410	aminotransferase AlaT	146221	180473	162270	131	179358	176326	155809	137	7.08659e-09	2.05131e-08	1.0458	0.0646091
BP1026B_I1411	homoserine dehydrogenase	90941	87575	86923	66	106184	104816	104239	79	4.77806e-05	8.32075e-05	1.19697	0.259387
BP1026B_I1412	threonine synthase	167001	184151	178492	121	257968	254555	235565	171	0.357576	0.384591	1.41322	0.498989
BP1026B_I1413	molybdopterin biosynthesis moeA protein	402111	238184	304701	242	407475	446274	519622	352	0.00186298	0.0026747	1.45455	0.540568
BP1026B_I1414	molybdopterin converting factor subunit 1	16242	21655	22177	77	21968	20101	17641	77	1.06249e-07	2.64209e-07	1	0
BP1026B_I1415	molybdopterin converting factor subunit 2	139695	90118	101236	225	148973	155222	148753	308	0.00345254	0.00479634	1.36889	0.453005
BP1026B_I1416	hypothetical protein	45891	33641	38788	72	43151	43157	44064	80	4.15931e-07	9.54706e-07	1.11111	0.152003
BP1026B_I1417	transcriptional regulator	126870	158015	147498	289	169029	162891	135693	312	1.97074e-08	5.37896e-08	1.07958	0.110477
BP1026B_I1418	ClpB heat-shock protein	2355275	2759543	2727938	1006	3407363	3386904	3221506	1285	0.0808211	0.094101	1.27734	0.353138
BP1026B_I1419	ISBma2, transposase	162815	252482	226597	146	152718	152608	142934	102	2.05246e-35	9.66665e-34	0.69863	-0.517399
BP1026B_I1420	hypothetical protein	79289	100724	96579	217	71487	66551	66830	161	4.95573e-19	4.85042e-18	0.741935	-0.430634
BP1026B_I1421	hypothetical protein	86191	60550	66817	116	74309	77854	81329	127	9.54679e-06	1.81932e-05	1.09483	0.130704
BP1026B_I1422	MerR family transcriptional regulator	18889	17872	17377	36	21878	18025	18372	39	5.62309e-06	1.10382e-05	1.08333	0.115477
BP1026B_I1423	carboxymuconolactone decarboxylase family protein	16571	16051	15819	40	21863	21308	20787	53	0.00624699	0.00841349	1.325	0.405992
BP1026B_I1424	multidrug resistance protein	34171	20490	22104	18	35912	39011	41302	28	0.0477086	0.0576146	1.55556	0.63743
BP1026B_I1425	hypothetical protein	47751	34766	38627	23	39445	43095	43228	23	9.63219e-09	2.74255e-08	1	0
BP1026B_I1426	ISBma1, transposase	111598	156502	153332	115	122819	116957	97679	92	3.022e-20	3.38637e-19	0.8	-0.321928
BP1026B_I1427	hypothetical protein	24779	22182	20104	26	18472	17839	18354	21	1.86498e-13	9.39088e-13	0.807692	-0.308122
BP1026B_I1428	hypothetical protein	10766	10765	11498	7	12680	12588	11464	7	4.04544e-05	7.09821e-05	1	0
BP1026B_I1429	MerR family transcriptional regulator	4689	1084	2085	5	2975	3047	4096	6	0.037681	0.0461455	1.2	0.263034
BP1026B_I1430	transcription termination factor Rho	390098	533922	523127	381	425388	410612	395691	325	1.58947e-17	1.30149e-16	0.853018	-0.229351
BP1026B_I1431	hypothetical protein	14628	18983	17207	134	20188	18394	16612	146	9.50241e-06	1.81197e-05	1.08955	0.123735
BP1026B_I1432	thioredoxin 1	308111	392602	394035	1115	348381	342148	314914	1024	2.06319e-11	8.22127e-11	0.918386	-0.122828
BP1026B_I1433	DNA polymerase III subunits gamma and tau	347412	243693	264224	115	343396	365146	382494	146	0.000129186	0.000212506	1.26957	0.344335
BP1026B_I1434	hypothetical protein	131094	167107	173414	485	188707	178477	169788	552	4.33493e-06	8.60665e-06	1.13814	0.186684
BP1026B_I1435	recombination protein RecR	158293	186490	179647	289	183026	182997	177163	300	3.37174e-09	1.02378e-08	1.03806	0.053893
BP1026B_I1437	CAIB/BAIF family protein	132241	76517	87914	81	111670	124322	136453	102	0.000127388	0.000209659	1.25926	0.332575
BP1026B_I1436	stationary phase survival protein SurE	209670	188200	195481	259	187327	193449	187198	248	4.94765e-12	2.12275e-11	0.957529	-0.062612
BP1026B_I1438	protein-L-isoaspartate O-methyltransferase	150995	64134	77088	100	103336	128285	175918	140	0.0052539	0.00714047	1.4	0.485427
BP1026B_I1439	peptidase	238362	360835	333081	343	238648	249076	287225	285	7.1389e-12	3.00524e-11	0.830904	-0.267247
BP1026B_I1440	RNA polymerase sigma factor RpoS	890641	1192006	1154797	999	1002787	999468	922414	902	0.520671	0.546954	0.902903	-0.147357
BP1026B_I1441	protein polB	168594	182857	171859	224	154050	151413	133205	188	5.41e-21	6.68407e-20	0.839286	-0.252766
BP1026B_I1442	endonuclease/exonuclease/phosphatase family protein	111258	81701	85475	107	100525	102451	95190	115	5.44095e-07	1.22553e-06	1.07477	0.104023
BP1026B_I1443	23S rRNA 5-methyluridine methyltransferase	81207	64653	68600	51	79768	80865	72504	55	7.19807e-06	1.39421e-05	1.07843	0.108934
BP1026B_I1444	hypothetical protein	867770	1051964	1072176	1426	976938	933531	864431	1323	0.418971	0.446484	0.92777	-0.108161
BP1026B_I1446	nucleoside diphosphate kinase	481741	564599	546133	1246	464960	457356	415257	1046	4.21752e-19	4.1604e-18	0.839486	-0.252421
BP1026B_I1445	radical SAM protein	331936	365801	345216	305	345641	338197	314744	292	3.54534e-10	1.20434e-09	0.957377	-0.0628409
BP1026B_I1447	hypothetical protein	111281	57243	60879	70	103131	125812	157529	118	0.431735	0.458837	1.68571	0.75336
BP1026B_I1448	4-hydroxy-3-methylbut-2-en-1-yl diphosphate synthase	245742	190303	211685	165	278454	294681	316603	227	0.0618995	0.073505	1.37576	0.460226
BP1026B_I1449	histidyl-tRNA synthetase	169368	193473	196983	139	208832	206173	191453	150	3.59435e-06	7.22097e-06	1.07914	0.109878
BP1026B_I1450	hypothetical protein	82923	77164	80362	127	79407	88974	98639	141	1.22562e-05	2.3048e-05	1.11024	0.150867
BP1026B_I1451	PQQ repeat-containing protein	362042	211914	237021	235	367924	383333	379531	328	0.0022795	0.00323196	1.39574	0.481035
BP1026B_I1452	GTP-binding protein EngA	200999	202398	204681	155	175149	179952	164518	133	5.32167e-18	4.62633e-17	0.858065	-0.220842
BP1026B_I1453	RNA-binding protein Hfq	485807	839206	731029	2855	502261	482281	446497	1987	3.84567e-30	1.14711e-28	0.695972	-0.522899
BP1026B_I1454	GTP-binding protein HflX	261031	285257	280992	236	266642	267464	256116	226	4.3474e-08	1.13847e-07	0.957627	-0.0624641
BP1026B_I1455	ftsH protease activity modulator HflK	147631	129044	134508	105	127238	135284	140020	102	4.40405e-12	1.89898e-11	0.971429	-0.0418202
BP1026B_I1456	HflC protein	63932	55017	55760	64	59294	60365	60739	66	1.94173e-07	4.64059e-07	1.03125	0.0443941
BP1026B_I1457	hypothetical protein	7266	11182	9119	47	7706	6770	5829	35	3.09114e-16	2.17275e-15	0.744681	-0.425306
BP1026B_I1458	ATP phosphoribosyltransferase regulatory subunit	51804	46432	45686	41	44201	47326	49908	41	6.88479e-11	2.55337e-10	1	0
BP1026B_I1459	adenylosuccinate synthetase	363759	463285	434734	312	419580	408823	382381	299	3.00594e-12	1.31765e-11	0.958333	-0.0614005
BP1026B_I1460	phosphoribosyl transferase domain-containing protein	122581	143171	136518	225	142654	139309	121590	226	4.19118e-11	1.6018e-10	1.00444	0.00639777
BP1026B_I1461	kup system potassium uptake protein	285855	389585	353346	181	292809	290012	240561	144	1.39225e-13	7.14152e-13	0.79558	-0.329921
BP1026B_I1462	transcription accessory protein, TEX	234101	259150	253498	100	294265	289849	276433	116	0.000171674	0.000278882	1.16	0.214125
BP1026B_I1463	hypothetical protein	135477	184816	178495	210	166244	163266	184068	216	1.87754e-09	5.84829e-09	1.02857	0.040642
BP1026B_I1464	hypothetical protein	138672	221892	207358	876	171087	166310	148260	749	6.84142e-19	6.59302e-18	0.855023	-0.225965
BP1026B_I1465	ATP-dependent helicase	131406	123230	121433	55	156855	164505	165347	72	0.00100807	0.0014928	1.30909	0.388565
BP1026B_I1466	competence lipoprotein ComL	212910	282177	251377	302	179003	174632	164880	210	9.35978e-33	3.59691e-31	0.695364	-0.524159
BP1026B_I1467	ribosomal large subunit pseudouridine synthase D	31520	25804	24732	23	34146	35301	35281	29	0.000671217	0.00101927	1.26087	0.334419
BP1026B_I1468	hypothetical protein	22472	10022	12678	17	17320	25552	33030	30	0.523245	0.549288	1.76471	0.819428
BP1026B_I1469	poly(R)-hydroxyalkanoic acid synthase	604759	625844	628453	341	752341	765580	715907	410	0.180385	0.201378	1.20235	0.265852
BP1026B_I1470	acetyl-CoA acetyltransferase	626841	428937	482033	433	705562	793629	936387	686	0.00551085	0.00747023	1.5843	0.663842
BP1026B_I1471	acetyacetyl-CoA reductase	620270	882579	821794	1045	890272	857286	800959	1146	0.14239	0.161086	1.09665	0.133104
BP1026B_I1472	hypothetical protein	359942	613154	564824	993	453641	439568	426923	852	5.39132e-18	4.67746e-17	0.858006	-0.22094
BP1026B_I1474	30S ribosomal protein S12 methylthiotransferase	206689	189633	187508	141	208745	205084	187611	145	9.01451e-08	2.26514e-07	1.02837	0.0403577
BP1026B_I1475	carbohydrate kinase	153405	92562	109433	127	132214	136223	148683	149	2.87215e-06	5.84318e-06	1.17323	0.230484
BP1026B_I1476	beta-ketothiolase	262243	153649	185183	169	272206	281204	285756	236	0.14489	0.163736	1.39645	0.481764
BP1026B_I1477	hypothetical protein	92272	93737	95438	161	95634	94429	101968	167	1.2108e-07	2.98247e-07	1.03727	0.0527874
BP1026B_I1478	cystathionine beta-lyase	177156	173638	170590	146	203777	198960	195708	168	5.14074e-05	8.92259e-05	1.15068	0.202493
BP1026B_I1479	phosphoserine phosphatase	39817	42039	43391	49	47462	44601	41374	52	3.79474e-08	9.9875e-08	1.06122	0.0857299
BP1026B_I1480	hypothetical protein	1129	1379	1621	7	1266	1164	476	5	3.8564e-12	1.67405e-11	0.714286	-0.485427
BP1026B_I1481	hypothetical protein	237865	251002	249485	450	290876	305891	342479	573	0.00191399	0.00274478	1.27333	0.34861
BP1026B_I1482	hypothetical protein	24436	20055	21111	26	21262	21626	21319	26	3.71887e-08	9.81256e-08	1	0
BP1026B_I1483	ABC transporter ATP-binding protein	3481	1718	2173	3	2551	3240	3199	4	0.00744137	0.0099155	1.33333	0.415037
BP1026B_I1484	AsmA family protein	212385	237681	218703	89	267622	265778	250018	104	0.00227786	0.00323036	1.16854	0.224706
BP1026B_I1485	ABC transporter ATP-binding protein	144606	203404	189858	114	187112	178446	170956	113	1.1942e-10	4.3115e-10	0.991228	-0.0127111
BP1026B_I1486	hypothetical protein	765386	1212656	1100376	1613	757431	755827	795682	1210	0.755949	0.772853	0.750155	-0.414739
predicted RNA	-	24739	803	1840	456	12787	23879	29909	1109	0.00369371	0.00510872	2.43202	1.28215
BP1026B_I1487	aldehyde dehydrogenase	166086	164586	162397	114	197724	193903	187095	134	5.07004e-05	8.80718e-05	1.17544	0.233199
BP1026B_I1488	hypothetical protein	3754	5764	4737	45	3221	3588	3307	32	1.77506e-15	1.14628e-14	0.711111	-0.491853
BP1026B_I1489	2-nitropropane dioxygenase	672939	559136	602108	526	577451	605406	608337	514	1.99013e-11	7.93518e-11	0.977186	-0.0332944
BP1026B_I1490	outer membrane protein W	6380015	7043820	7597658	10863	5418789	5444585	5166717	8284	0.861666	0.873237	0.762589	-0.391023
BP1026B_I1491	hypothetical protein	96017	145756	120381	591	111282	100442	79189	475	3.99611e-17	3.13287e-16	0.803723	-0.315231
BP1026B_I1492	manganese transport protein	9730	6216	6976	5	8337	9919	12775	7	0.0249224	0.0312353	1.4	0.485427
BP1026B_I1493	putrescine-binding periplasmic protein	733606	1063520	981469	845	605924	592544	558882	534	4.00309e-35	1.85743e-33	0.631953	-0.662112
BP1026B_I1494	putrescine ABC transporter ATP-binding protein	86111	88597	84343	74	86564	86690	81205	73	1.36703e-08	3.80918e-08	0.986486	-0.0196288
BP1026B_I1495	putrescine transport system permease	71389	101607	87857	100	66809	60576	51347	68	2.16232e-26	4.63862e-25	0.68	-0.556393
BP1026B_I1496	putrescine transport system permease	126000	141699	135533	164	128531	126439	106068	146	3.25271e-15	2.02334e-14	0.890244	-0.167727
BP1026B_I1497	hypothetical protein	32231	22579	23786	32	37252	44417	51749	55	0.362267	0.389502	1.71875	0.78136
BP1026B_I1498	hypothetical protein	92466	68150	75090	47	109651	115092	126519	70	0.0510029	0.0613091	1.48936	0.574694
BP1026B_I1499	metallo-beta-lactamase family protein	92992	120045	113317	122	79869	81805	85928	93	9.40134e-19	8.89577e-18	0.762295	-0.391579
BP1026B_I1500	sigma-54 dependent transcriptional regulator	24065	12275	15136	12	21943	25512	24140	17	0.0229129	0.0288553	1.41667	0.5025
BP1026B_I1501	hypothetical protein	20611	20362	21652	37	18460	19190	17987	32	1.28037e-10	4.59613e-10	0.864865	-0.209453
BP1026B_I1502	transcriptional regulator	22172	29433	26640	115	28058	25604	23227	113	3.78483e-08	9.96561e-08	0.982609	-0.0253111
BP1026B_I1503	hypothetical protein	6696	2177	3211	8	4636	6230	7042	12	0.124312	0.141631	1.5	0.584963
BP1026B_I1504	MerR family transcriptional regulator	21613	18400	18060	18	18612	19413	19720	18	1.18464e-07	2.92265e-07	1	0
BP1026B_I1505	hypothetical protein	5284	1391	1652	8	3494	5470	6484	16	0.382126	0.409309	2	1
BP1026B_I1506	RND efflux system outer membrane lipoprotein	108154	60835	70177	41	113046	125779	134856	65	0.122071	0.139255	1.58537	0.664816
BP1026B_I1507	AcrB/AcrD/AcrF family protein	485978	502191	490198	155	402651	403446	390932	125	1.82962e-19	1.91651e-18	0.806452	-0.31034
BP1026B_I1508	RND family efflux transporter MFP subunit	122210	82637	104335	92	99369	98555	116717	93	8.21031e-09	2.35375e-08	1.01087	0.0155969
BP1026B_I1509	TetR family transcriptional regulator	187137	230210	233232	349	181740	176214	179922	288	1.51029e-19	1.59536e-18	0.825215	-0.277158
BP1026B_I1510	voltage-gated ClC-type chloride channel ClcB	37222	25300	26690	17	35543	36465	35967	20	8.70467e-05	0.000146222	1.17647	0.234465
BP1026B_I1511	hypothetical protein	10008	4906	5946	6	6545	7230	8444	6	1.04339e-05	1.97755e-05	1	0
BP1026B_I1512	LysR family transcriptional regulator	13680	5769	7664	10	10780	12742	14893	14	0.0634413	0.0751932	1.4	0.485427
BP1026B_I1513	hypothetical protein	16198	8919	11285	32	17023	18524	19664	49	0.164583	0.184394	1.53125	0.61471
BP1026B_I1514	AP endonuclease	2538	2613	3000	2	2507	2712	2586	2	5.47701e-07	1.23144e-06	1	0
BP1026B_I1515	2-dehydro-3-deoxygluconokinase	36597	22199	23661	27	26129	28029	32219	29	7.53493e-07	1.66076e-06	1.07407	0.103093
BP1026B_I1516	major facilitator family transporter	95306	114195	103920	81	72364	70924	69683	55	2.79348e-24	4.82049e-23	0.679012	-0.55849
BP1026B_I1517	2-ketogluconate reductase	36060	15754	19240	24	33481	34658	40092	36	0.0619267	0.0735233	1.5	0.584963
BP1026B_I1518	LacI family transcriptional regulator	822697	570142	648975	651	582186	605410	620304	577	8.35884e-15	4.9303e-14	0.886329	-0.174086
BP1026B_I1519	hypothetical protein	138552	94220	100508	140	103641	106819	106671	133	4.35493e-11	1.65831e-10	0.95	-0.0740006
BP1026B_I1520	hypothetical protein	69266	59084	61017	173	62515	60088	55685	163	1.91399e-10	6.70162e-10	0.942197	-0.0859001
BP1026B_I1521	hypothetical protein	94811	60899	63452	167	63232	67526	67798	152	1.60256e-10	5.68105e-10	0.91018	-0.135777
BP1026B_I1522	hypothetical protein	25972	18164	19097	20	29443	28122	31644	29	0.0244491	0.0307097	1.45	0.536053
BP1026B_I1523	hypothetical protein	47805	39985	45264	85	47070	49225	50355	94	3.99785e-07	9.19667e-07	1.10588	0.145198
BP1026B_I1524	nonribosomal peptide synthetase	38761	31223	34472	72	40479	41764	40929	85	1.92358e-05	3.53041e-05	1.18056	0.239466
BP1026B_I1525	AsnC family transcriptional regulator	15231	15792	15454	33	11331	11682	10511	24	9.21966e-19	8.73706e-18	0.727273	-0.459432
BP1026B_I1526	hypothetical protein	111589	137338	124347	114	113495	109027	94229	97	7.22495e-16	4.88211e-15	0.850877	-0.232977
BP1026B_I1527	hypothetical protein	36597	25883	29655	94	30493	33971	40637	108	8.93739e-06	1.71152e-05	1.14894	0.200299
BP1026B_I1528	saccharopine dehydrogenase	1374230	1656011	1542952	1384	824745	791536	705113	702	0.045761	0.0553907	0.507225	-0.979301
BP1026B_I1529	shikimate kinase	92640	109238	109314	167	73132	72298	68030	114	1.10242e-23	1.82686e-22	0.682635	-0.550814
BP1026B_I1530	cyd operon protein YbgT	3700	3801	3845	23	2716	3196	1854	15	1.22874e-18	1.15394e-17	0.652174	-0.616671
BP1026B_I1531	magnesium and cobalt transport protein CorA	64300	80415	73485	74	58720	61241	52526	58	7.29123e-19	6.99423e-18	0.783784	-0.351472
BP1026B_I1532	YciI-like protein	10744	2387	3066	18	6881	9275	13777	34	0.830657	0.843996	1.88889	0.917538
BP1026B_I1533	lipoprotein	11106	4318	6327	16	9174	7516	10754	20	0.005143	0.00699582	1.25	0.321928
BP1026B_I1534	hypothetical protein	6725	3225	4873	21	5436	4471	4812	21	6.3037e-06	1.22896e-05	1	0
BP1026B_I1537	mechanosensitive ion channel family protein	16740	18773	19114	7	16224	16778	14404	6	7.61955e-11	2.81586e-10	0.857143	-0.222392
BP1026B_I1538	transcriptional regulator NosR	63738	59269	64677	29	70343	72004	69832	33	8.53643e-05	0.000143627	1.13793	0.186413
BP1026B_I1539	cytochrome c family protein	10253	8772	10721	20	12926	12631	15806	27	0.0427626	0.051942	1.35	0.432959
BP1026B_I1540	hypothetical protein	4047	2857	3191	8	4641	4217	4545	11	0.0571966	0.068387	1.375	0.459432
BP1026B_I1541	hypothetical protein	3123	2674	2821	10	3021	3307	3610	12	0.00214295	0.00304871	1.2	0.263034
BP1026B_I1542	hypothetical protein	10457	10586	10000	19	10976	11179	10569	20	3.58129e-06	7.19936e-06	1.05263	0.0740006
BP1026B_I1543	hypothetical protein	5134	4183	4555	5	6151	6455	5901	7	0.0182664	0.0232942	1.4	0.485427
BP1026B_I1544	ABC transporter ATP-binding protein	31720	14899	17040	23	31296	35926	39471	38	0.326218	0.352255	1.65217	0.724366
BP1026B_I1545	copper ABC transporter periplasmic copper-binding protein	39130	39757	39042	31	37195	38773	38310	30	1.3736e-10	4.9083e-10	0.967742	-0.0473057
BP1026B_I1546	nitrous-oxide reductase	462331	618032	581947	279	674472	672411	630179	332	0.0272343	0.0339427	1.18996	0.250918
BP1026B_I1549	ApbE family protein	86394	36779	39864	51	73129	83188	102957	81	0.574096	0.598558	1.58824	0.667425
BP1026B_I1548	ABC transporter ATP-binding protein	52797	29707	34920	38	51565	60382	56665	55	0.0708292	0.0832722	1.44737	0.533432
BP1026B_I1550	ABC transporter membrane protein	14977	17370	15190	21	16373	15350	11912	19	2.24885e-09	6.95988e-09	0.904762	-0.14439
BP1026B_I1552	hypothetical protein	660	287	568	4	918	1043	888	9	0.0256808	0.0321151	2.25	1.16993
BP1026B_I1551	methyl-accepting chemotaxis transmembrane protein	77738	33647	48249	34	75955	81387	89581	53	0.425685	0.4531	1.55882	0.640458
BP1026B_I1554	dihydroxyacetone kinase	21548	13251	14203	9	19541	20463	24979	12	0.00704175	0.00941706	1.33333	0.415037
BP1026B_I1555	hypothetical protein	24837	20203	20945	21	23324	22400	26016	22	7.74168e-06	1.4935e-05	1.04762	0.0671142
BP1026B_I1556	Rieske (2Fe-2S) domain-containing protein	2353	1314	1471	1	2449	2028	2155	2	0.0401308	0.0489731	2	1
BP1026B_I1557	sodium/hydrogen exchanger	3005	2487	2408	1	3261	2949	4234	2	0.072611	0.0852231	2	1
BP1026B_I1558	alkylhalidase	16346	18409	16674	11	17558	19299	19068	12	9.49693e-06	1.81147e-05	1.09091	0.125531
BP1026B_I1559	hypothetical protein	19965	32274	28189	38	31976	32286	29794	44	5.16509e-05	8.95988e-05	1.15789	0.211504
BP1026B_I1560	hypothetical protein	7377	7129	8204	14	10222	10595	13875	22	0.231937	0.255784	1.57143	0.652077
BP1026B_I1562	Alcohol dehydrogenase	1930	1209	1201	4	1200	1207	1653	4	1.33768e-05	2.50201e-05	1	0
BP1026B_I1564	hypothetical protein	7885079	13078253	11453937	18283	6728991	6391784	5940277	10750	0.225251	0.248717	0.587978	-0.766166
predicted RNA	-	1342048	719260	907512	3880	1105327	1144131	1181978	4485	0.168959	0.189026	1.15593	0.209051
BP1026B_I1565	polyhydroxyalkanoate depolymerase domain-containing protein	1518954	2204158	2059273	1769	1305190	1243870	1195701	1146	0.377392	0.404445	0.647824	-0.626327
BP1026B_I1567	hypothetical protein	66002	86280	83640	168	64697	62463	60505	133	2.40093e-16	1.70708e-15	0.791667	-0.337035
BP1026B_I1568	hypothetical protein	219	214	261	2	201	253	289	2	0.291682	0.317205	1	0
BP1026B_I1569	fimbrial subunit	16809	21149	19225	35	14651	13135	13722	26	5.67038e-18	4.89246e-17	0.742857	-0.428843
BP1026B_I1570	fimbrial chaperone protein	18326	28582	25982	31	15065	15491	17339	20	6.15561e-23	9.32143e-22	0.645161	-0.632268
BP1026B_I1571	outer membrane usher protein	81521	69604	75015	29	72972	73549	71154	28	9.57592e-09	2.72777e-08	0.965517	-0.0506261
BP1026B_I1572	type-1 fimbrial protein, A subunit	9818	8283	9900	9	10466	9264	8652	9	9.49063e-07	2.06278e-06	1	0
BP1026B_I1573	hypothetical protein	749	952	858	1	755	735	507	1	1.68131e-07	4.05379e-07	1	0
BP1026B_I1574	hypothetical protein	149	86	77	0	148	107	106	0	0.626536	0.649557	#DIV/0!	#DIV/0!
BP1026B_I1575	outer membrane protein	37860	43650	42198	11	38819	39416	41734	11	6.76203e-11	2.51081e-10	1	0
BP1026B_I1576	hypothetical protein	3856	5629	4936	12	3280	3557	2652	8	2.06426e-19	2.14082e-18	0.666667	-0.584963
BP1026B_I1577	DNA-binding response regulator	28638	42492	38034	54	30008	30691	28218	44	9.75392e-15	5.69418e-14	0.814815	-0.295456
BP1026B_I1578	two-component regulatory system, sensor kinase protein	112506	103034	109954	33	118286	118064	113512	35	4.76429e-08	1.24193e-07	1.06061	0.0848889
BP1026B_I1579	EAL domain-containing protein	53541	77741	72434	90	56981	54517	47398	70	8.62519e-22	1.16944e-20	0.777778	-0.36257
BP1026B_I1580	hypothetical protein	1798	1239	1426	3	1342	1610	1387	3	3.74628e-05	6.60848e-05	1	0
BP1026B_I1581	H-NS histone family protein	3065	5928	4597	14	2808	2513	2191	8	4.39481e-32	1.58213e-30	0.571429	-0.807355
BP1026B_I1582	putative lipase	20681	35205	34097	28	15207	15863	15649	14	2.27223e-41	1.48263e-39	0.5	-1
BP1026B_I1583	hypothetical protein	214	201	104	1	226	330	61	1	0.629452	0.652148	1	0
BP1026B_I1584	hypothetical protein	401	616	459	3	439	449	430	2	0.000710076	0.00107479	0.666667	-0.584963
BP1026B_I1585	Putative bacteriophage gp31 protein	10104	17555	13794	45	9288	10609	8994	31	6.57419e-20	7.18686e-19	0.688889	-0.537657
BP1026B_I1587	GntR family transcriptional regulator	31917	45883	42063	57	30244	31554	28349	42	7.40788e-19	7.09526e-18	0.736842	-0.440573
BP1026B_I1588	peptide synthase	10237	14807	9114	19	14767	13760	12702	23	0.000885875	0.00132558	1.21053	0.275634
BP1026B_I1589	alpha/beta fold family hydrolase	6150	8886	7680	8	8230	7304	5980	8	4.01529e-08	1.05414e-07	1	0
BP1026B_I1590	nitrilotriacetate monooxygenase	5237	8289	8666	7	8965	7308	6461	7	1.5617e-06	3.2794e-06	1	0
BP1026B_I1591	glucose-6-phosphate dehydrogenase	6866	10783	8481	8	9072	8918	6668	7	1.54356e-08	4.27258e-08	0.875	-0.192645
BP1026B_I1592	aldehyde dehydrogenase	33441	47340	42250	27	59117	52798	43772	35	0.000597587	0.000911218	1.2963	0.374396
BP1026B_I1593	NIPSNAP family protein	1960	2847	2411	7	2763	2204	2412	7	9.83205e-06	1.8697e-05	1	0
BP1026B_I1594	ABC transporter substrate-binding protein	4106	5880	5221	4	4390	3308	5101	4	4.90901e-09	1.45528e-08	1	0
BP1026B_I1595	ABC transporter permease	2779	3232	3576	3	4238	3486	3647	4	0.00504372	0.00686375	1.33333	0.415037
BP1026B_I1596	putrescine ABC transporter permease	3204	5707	4883	5	2611	2760	3094	3	2.03725e-24	3.58465e-23	0.6	-0.736966
BP1026B_I1597	spermidine/putrescine ABC transporter ATP-binding protein	4332	6112	6348	5	5262	4191	4831	4	4.08923e-09	1.22618e-08	0.8	-0.321928
BP1026B_I1598	GntR family transcriptional regulator	2186	3285	3105	3	2203	2628	2135	3	7.57339e-12	3.17748e-11	1	0
BP1026B_I1599	succinate-semialdehyde dehydrogenase	5025	9267	8334	5	7342	7195	6732	4	2.91905e-08	7.81408e-08	0.8	-0.321928
BP1026B_I1600	outer membrane porin	1020	2452	1973	1	1165	1267	1506	1	2.36166e-12	1.05067e-11	1	0
BP1026B_I1601	hypothetical protein	234	582	507	1	320	376	255	0	8.92248e-06	1.70919e-05	0	#NUM!
BP1026B_I1602	hypothetical protein	203	494	447	2	267	166	140	1	1.17891e-12	5.42195e-12	0.5	-1
BP1026B_I1603	H-NS histone family protein	1159	2584	1496	4	2034	1813	1394	4	2.41112e-05	4.37016e-05	1	0
BP1026B_I1604	ompA family protein	1303	2514	1385	2	1668	1511	1762	1	3.23835e-06	6.54566e-06	0.5	-1
BP1026B_I1605	outer membrane protein	4265	7026	6008	3	5746	5892	4872	3	5.62035e-07	1.26141e-06	1	0
BP1026B_I1606	cable pili-associated 22 kDa adhesin protein	100815	119200	115102	11	106834	103202	101981	10	1.04238e-11	4.30421e-11	0.909091	-0.137504
BP1026B_I1607	hypothetical protein	1863	2956	2446	4	1499	1657	1758	3	1.87475e-17	1.52117e-16	0.75	-0.415037
BP1026B_I1608	sulfotransferase domain-containing protein	2590	3477	3262	3	2092	2271	1849	2	4.92753e-20	5.46302e-19	0.666667	-0.584963
BP1026B_I1609	ABC transporter ATP-binding protein/permease	17795	23622	22782	9	21584	20336	18914	8	6.33602e-09	1.85375e-08	0.888889	-0.169925
BP1026B_I1610	HlyD family secretion protein	12725	18932	18453	11	19296	18548	17050	12	1.42477e-05	2.65426e-05	1.09091	0.125531
BP1026B_I1611	hypothetical protein	42503	57526	53838	11	52011	49660	47663	11	2.72193e-11	1.06564e-10	1	0
BP1026B_I1612	hypothetical protein	9638	11164	9785	7	8409	8085	7371	5	5.92848e-15	3.58456e-14	0.714286	-0.485427
BP1026B_I1614	hypothetical protein	447	472	323	3	146	328	136	1	1.30678e-13	6.71507e-13	0.333333	-1.58496
BP1026B_I1613	Adenylylsulfate kinase	3063	2976	3335	5	2929	2827	2360	4	1.11909e-09	3.59856e-09	0.8	-0.321928
BP1026B_I1615	hypothetical protein	682	929	872	6	1601	1335	1299	11	0.221767	0.245	1.83333	0.874469
BP1026B_I1616	hypothetical protein	501	910	520	4	1225	1012	947	7	0.297609	0.323033	1.75	0.807355
BP1026B_I1617	DNA-binding response regulator	3060	4104	2993	4	6185	6296	6329	8	0.669853	0.691604	2	1
BP1026B_I1618	putative transposase	2056	1398	1997	3	2219	1918	2110	3	0.0015896	0.00230492	1	0
BP1026B_I1619	hypothetical protein	5124	9057	8794	12	6338	6635	5978	10	2.46277e-11	9.68413e-11	0.833333	-0.263034
BP1026B_I1620	hypothetical protein	2217	3639	3422	7	2454	2300	1971	5	3.83261e-16	2.65863e-15	0.714286	-0.485427
BP1026B_I1621	hypothetical protein	8420	14770	13020	9	9660	9357	8741	7	2.11474e-15	1.34758e-14	0.777778	-0.36257
BP1026B_I1622	integrase catalytic subunit	2678	5087	3544	7	4063	4136	3663	7	8.6516e-05	0.000145447	1	0
BP1026B_I1623	outer membrane porin	3000	3269	3452	2	3685	4762	3694	3	0.0182219	0.0232421	1.5	0.584963
BP1026B_I1624	Is2000 transposase	1038	1204	1258	2	1280	924	1625	2	0.00700928	0.00937564	1	0
BP1026B_I1625	phenylalanine and histidine ammonia-lyase	4388	3933	4117	2	3371	4163	4949	2	1.66457e-05	3.07306e-05	1	0
BP1026B_I1626	major facilitator family transporter	1457	1081	1239	0	1247	1200	1379	0	0.00052923	0.000812933	#DIV/0!	#DIV/0!
BP1026B_I1627	urocanate hydratase	6129	6492	5364	3	6945	6732	6158	4	7.37137e-05	0.000125235	1.33333	0.415037
BP1026B_I1628	hypothetical protein	2903	1770	2170	2	2817	2453	3113	2	0.006785	0.00909701	1	0
BP1026B_I1629	LysR family transcriptional regulator	8434	11456	10765	11	11074	10298	9922	11	8.89096e-07	1.94052e-06	1	0
BP1026B_I1630	allantoinase	9579	8316	8927	6	10800	9159	9920	7	5.67453e-05	9.79478e-05	1.16667	0.222392
BP1026B_I1631	allantoate amidohydrolase	5441	5513	6348	4	5624	6311	7325	5	0.000118636	0.000195974	1.25	0.321928
BP1026B_I1632	hypothetical protein	11318	16446	15844	28	12337	11837	10878	22	7.02028e-14	3.72039e-13	0.785714	-0.347923
BP1026B_I1633	transposase	4848	9161	6951	25	5452	5323	4848	18	1.69666e-13	8.60557e-13	0.72	-0.473931
BP1026B_I1635	RNA polymerase sigma factor	58932	95735	80721	149	76418	79444	77251	148	3.52437e-08	9.33474e-08	0.993289	-0.00971515
BP1026B_I1636	hypothetical protein	17370	14831	15085	25	16268	16131	14886	25	3.8328e-07	8.84213e-07	1	0
BP1026B_I1637	hypothetical protein	94743	91963	100552	152	97067	101190	94682	155	3.89393e-08	1.024e-07	1.01974	0.0281969
BP1026B_I1638	hypothetical protein	5277	3253	4943	8	5941	6013	5385	11	0.00985571	0.0129807	1.375	0.459432
BP1026B_I1639	hypothetical protein	5633	4352	4864	6	5451	5202	4841	6	3.28612e-05	5.83785e-05	1	0
BP1026B_I1640	hypothetical protein	4959	7390	7208	7	6510	5916	6343	6	2.86266e-07	6.73872e-07	0.857143	-0.222392
BP1026B_I1641	Putative signal peptide protein	3687	5176	4221	13	5833	5579	5032	17	0.00663448	0.00890473	1.30769	0.387023
BP1026B_I1642	putative insertion element protein	920	2200	2129	4	1535	1679	1075	3	3.49243e-09	1.05786e-08	0.75	-0.415037
BP1026B_I1643	hypothetical protein	1440	2183	1725	12	2189	1898	1467	13	7.49874e-05	0.000127123	1.08333	0.115477
BP1026B_I1644	hypothetical protein	9769	18629	17787	26	10445	9510	8727	16	6.67739e-27	1.49918e-25	0.615385	-0.70044
BP1026B_I1645	recombinase	1154	2663	2642	3	1521	1654	1603	2	1.70008e-13	8.61593e-13	0.666667	-0.584963
BP1026B_I1646	hypothetical protein	49	184	89	1	118	68	159	1	0.375727	0.402847	1	0
BP1026B_I1647	hypothetical protein	709	473	361	4	508	725	522	5	0.0913257	0.105703	1.25	0.321928
BP1026B_I1648	lipoprotein	1017	1133	1512	5	698	873	620	3	2.06496e-17	1.66902e-16	0.6	-0.736966
BP1026B_I1649	DNA invertase	3097	4345	3248	5	2426	2093	2027	3	4.02742e-25	7.50826e-24	0.6	-0.736966
BP1026B_I1650	transposase	5368	8287	6105	14	6387	6392	6222	13	2.88553e-07	6.78745e-07	0.928571	-0.106915
BP1026B_I1651	hypothetical protein	34	253	165	1	118	56	50	0	7.63647e-09	2.19628e-08	0	#NUM!
BP1026B_I1652	hypothetical protein	184	66	192	1	157	44	344	1	0.700116	0.720711	1	0
BP1026B_I1653	hypothetical protein	202	467	460	3	234	289	324	2	0.000209246	0.000336599	0.666667	-0.584963
BP1026B_I1654	hemagluttinin motif-containing protein	95377	136277	124629	23	134637	129843	108334	25	3.41259e-09	1.03518e-08	1.08696	0.120294
BP1026B_I1655	hypothetical protein	956	1675	1530	13	811	896	834	8	1.28342e-17	1.0606e-16	0.615385	-0.70044
BP1026B_I1656	putative HNS-like protein	844	1097	1344	3	706	913	777	2	4.67074e-10	1.5629e-09	0.666667	-0.584963
BP1026B_I1657	hypothetical protein	531	692	654	6	656	421	241	4	2.23703e-08	6.07928e-08	0.666667	-0.584963
BP1026B_I1658	hypothetical protein	1699	2848	1755	7	1805	2274	1700	7	8.37788e-08	2.11524e-07	1	0
BP1026B_I1659	galactose oxidase	66526	106402	89755	37	89206	90866	78600	37	1.48316e-08	4.11266e-08	1	0
BP1026B_I1660	hypothetical protein	728	2022	1256	9	1499	1472	1361	9	0.00164118	0.00237641	1	0
BP1026B_I1661	non-ribosomal peptide synthetase	11900	12135	12635	30	15693	14660	18249	40	0.0147307	0.0189824	1.33333	0.415037
BP1026B_I1662	hypothetical protein	2602	4368	3809	29	2448	2409	2019	18	8.42779e-23	1.25695e-21	0.62069	-0.688056
BP1026B_I1663	peptidase	56926	37040	42846	19	33761	37431	41474	15	1.4622e-17	1.20358e-16	0.789474	-0.341037
BP1026B_I1664	carbamoyl transferase	373759	437697	425208	239	330766	312088	304245	183	9.85533e-18	8.2753e-17	0.76569	-0.385167
BP1026B_I1665	hypothetical protein	1327623	988638	1075270	60	1181797	1223963	1256567	64	0.272124	0.297069	1.06667	0.0931094
BP1026B_I1666	ribosomal-protein-serine acetyltransferase	169382	148202	161848	278	169112	169544	161790	291	4.73384e-09	1.40468e-08	1.04676	0.0659343
BP1026B_I1667	Beta-eliminating lyase	117792	75157	80131	84	100278	104362	123158	102	4.73013e-05	8.23959e-05	1.21429	0.280108
BP1026B_I1668	argininosuccinate lyase	326989	194381	232188	93	323824	344633	358808	127	0.00491045	0.00669403	1.36559	0.449526
BP1026B_I1669	cysteine synthase	350520	208574	259282	251	299953	324448	338799	296	3.28343e-05	5.83473e-05	1.17928	0.23791
BP1026B_I1670	hypothetical protein	55159	36230	43230	70	43062	43571	44401	68	4.00563e-11	1.53651e-10	0.971429	-0.0418202
BP1026B_I1671	hypothetical protein	231666	256333	241605	197	171369	171257	158514	135	2.02047e-34	8.78906e-33	0.685279	-0.545236
BP1026B_I1672	kinase	350564	338257	357407	394	388841	382438	381556	434	1.15711e-07	2.85922e-07	1.10152	0.139499
BP1026B_I1673	argininosuccinate lyase	769353	803558	854932	577	950299	966271	987827	691	0.0674521	0.0795406	1.19757	0.260114
BP1026B_I1674	argininosuccinate synthase	705358	860297	818294	654	931814	907201	804001	725	0.122229	0.13941	1.10856	0.14869
predicted RNA	-	14852	26494	26497	706	14597	14098	16691	472	5.70153e-22	7.84932e-21	0.668555	-0.580881
BP1026B_I1675	nonribosomal peptide synthetase	195113	254805	249747	284	205193	206036	205990	251	3.82031e-12	1.65953e-11	0.883803	-0.178204
BP1026B_I1676	hypothetical protein	525922	849785	749641	643	583774	570462	511693	504	7.07506e-21	8.60547e-20	0.783826	-0.351395
BP1026B_I1677	histidinol-phosphate aminotransferase	464953	625478	575670	549	484380	470168	409385	449	2.01089e-20	2.307e-19	0.817851	-0.290091
BP1026B_I1678	JmjC domain-containing protein	713847	1221365	1099975	1143	561725	538474	531959	614	1.89246e-53	2.32439e-51	0.537183	-0.896515
BP1026B_I1679	mbtH-like protein	116928	207387	191596	764	83577	80398	82518	365	5.07373e-65	9.3476e-63	0.477749	-1.06568
BP1026B_I1681	syringopeptin synthetase C	57314	35895	40467	23	65863	66571	75655	36	0.649509	0.671706	1.56522	0.646363
BP1026B_I1682	outer membrane protein	9640	10592	10760	8	9370	9244	8139	7	5.1287e-11	1.93648e-10	0.875	-0.192645
BP1026B_I1683	AraC family transcriptional regulator	21454	17787	18227	23	19283	19306	21055	24	1.02445e-06	2.2174e-06	1.04348	0.0614005
BP1026B_I1684	transmembrane protein	954	383	1069	0	920	722	805	0	0.00284675	0.00398838	#DIV/0!	#DIV/0!
BP1026B_I1685	chemotaxis protein CheW2	17129	16441	16577	32	20038	21101	18409	38	0.000260014	0.000414013	1.1875	0.247928
BP1026B_I1686	methyl-accepting chemotaxis protein	41140	39302	39000	23	44103	45002	46179	26	1.81536e-06	3.78291e-06	1.13043	0.176878
BP1026B_I1687	hypothetical protein	1682	2039	1962	4	1241	1215	801	2	1.135e-21	1.50628e-20	0.5	-1
BP1026B_I1688	hypothetical protein	1623	2868	2987	13	1534	1392	1230	7	2.47936e-26	5.22919e-25	0.538462	-0.893085
BP1026B_I1689	AMP-binding protein	70810	40852	47430	26	57657	65292	72309	32	0.00249692	0.00351871	1.23077	0.29956
BP1026B_I1690	EmrB/QacA family drug resistance transporter	56413	35078	38330	30	52974	53896	55867	38	0.000561943	0.000860638	1.26667	0.341037
predicted RNA	-	157348	204226	181418	683	177221	166896	157148	630	2.32389e-14	1.30672e-13	0.922401	-0.116534
BP1026B_I1691	ubiquinone/menaquinone biosynthesis methyltransferase	440063	564832	578276	684	487728	473130	471997	619	1.31442e-15	8.58556e-15	0.904971	-0.144057
BP1026B_I1693	ABC transporter substrate-binding protein	107328	100284	107870	111	92338	91441	92499	98	9.94518e-13	4.61456e-12	0.882883	-0.179706
BP1026B_I1692	ABC transporter permease	25286	9994	13064	13	22136	22910	26060	20	0.0725811	0.0852039	1.53846	0.621488
BP1026B_I1694	ABC transporter ATP-binding protein	52389	17934	26737	34	44313	51870	64355	56	0.503415	0.529981	1.64706	0.719892
BP1026B_I1695	ABC transporter permease	37398	25406	29817	37	32913	33663	38364	42	6.68182e-06	1.29702e-05	1.13514	0.182864
BP1026B_I1696	hypothetical protein	63798	35349	35537	94	61304	75191	97084	164	0.57466	0.599047	1.74468	0.802963
BP1026B_I1697	hypothetical protein	636122	771951	662250	2072	1088226	1165057	1259664	3516	0.00181769	0.00261387	1.69691	0.762911
predicted RNA	-	12108	10657	9374	369	25063	27821	30702	960	0.000604082	0.000920674	2.60163	1.37941
BP1026B_I1698	arginine/ornithine antiporter	416733	432278	430985	292	862242	874867	845710	589	3.05006e-05	5.44939e-05	2.01712	1.0123
BP1026B_I1699	arginine deiminase	736205	863519	820611	641	1404702	1394193	1287611	1083	0.000540276	0.000828873	1.68955	0.756637
BP1026B_I1700	ornithine carbamoyltransferase	1011057	1400676	1337722	1236	2054123	2003007	1898253	1963	0.00397227	0.00546863	1.58819	0.667381
BP1026B_I1701	carbamate kinase	772519	457706	559724	635	1171741	1263602	1424923	1370	8.71095e-06	1.6702e-05	2.15748	1.10935
BP1026B_I1703	short-chain dehydrogenase	85163	55196	63126	85	115380	124580	130543	155	0.924203	0.930592	1.82353	0.866733
BP1026B_I1704	PduO protein	2339	1824	1521	4	2338	1757	2245	4	0.000510078	0.000785623	1	0
BP1026B_I1702	LysR family transcriptional regulator	20632	13254	10451	14	19099	21254	24436	21	0.0712698	0.0837274	1.5	0.584963
BP1026B_I1705	glutathione S-transferase	66598	74462	76921	103	50848	50426	50380	71	2.21864e-30	6.91421e-29	0.68932	-0.536753
BP1026B_I1707	putative extracellular ligand binding protein	5031	2595	3382	3	4295	4418	5301	3	0.0193996	0.024644	1	0
BP1026B_I1708	MarR family transcriptional regulator	13155	8178	8888	23	15566	16840	15543	37	0.387626	0.414917	1.6087	0.685891
BP1026B_I1709	major facilitator family transporter	3108	2768	2218	2	2770	4305	3294	2	0.0365443	0.0447972	1	0
BP1026B_I1710	fenI protein	163972	129098	143307	92	158158	161576	159790	102	1.07922e-07	2.6805e-07	1.1087	0.148863
BP1026B_I1711	precorrin-4 C(11)-methyltransferase	24616	23541	21641	32	21489	21997	23680	30	1.29256e-08	3.62263e-08	0.9375	-0.0931094
BP1026B_I1712	cobalt-precorrin-6x reductase	6652	2081	2368	5	4562	5672	6534	7	0.237296	0.261188	1.4	0.485427
BP1026B_I1713	cobalt-precorrin-6A synthase	29614	13146	15617	17	23900	26295	30003	24	0.0170843	0.0218712	1.41176	0.4975
BP1026B_I1715	precorrin-6Y C5,15-methyltransferase	9575	8606	10180	7	7862	7593	9210	6	6.47554e-11	2.41158e-10	0.857143	-0.222392
BP1026B_I1714	hypothetical protein	1581	452	790	5	695	939	884	5	2.27518e-05	4.13573e-05	1	0
BP1026B_I1716	precorrin-3B synthase	9371	3724	5100	4	7651	7904	10814	6	0.0862493	0.0999937	1.5	0.584963
BP1026B_I1717	precorrin-8X methylmutase	7723	5410	5947	10	7907	6381	5698	10	9.88556e-06	1.8776e-05	1	0
BP1026B_I1718	precorrin-2 C(20)-methyltransferase	19458	12402	11346	19	15629	17440	18891	23	0.000816606	0.00122579	1.21053	0.275634
BP1026B_I1719	precorrin-3b C17-methyltransferase	26087	16951	17943	10	28572	30752	26672	15	0.0275735	0.0343312	1.5	0.584963
BP1026B_I1720	glycosyl hydrolase family protein	3161435	2106502	2524660	1907	3581274	3621775	3715686	2672	0.0508207	0.0611137	1.40115	0.486615
BP1026B_I1721	hypothetical protein	33687	45381	46490	164	38023	39104	41482	155	8.01442e-12	3.35129e-11	0.945122	-0.0814276
BP1026B_I1722	carboxylesterase	60376	38965	41361	68	48210	49850	52630	73	6.66207e-08	1.70401e-07	1.07353	0.102362
BP1026B_I1723	hypothetical protein	5227	983	1198	4	4089	5769	8801	10	0.000321028	0.000505764	2.5	1.32193
BP1026B_I1724	magnesium chelatase subunit ChII	25919	15429	15611	14	22490	21965	23150	17	0.000259265	0.000413136	1.21429	0.280108
BP1026B_I1725	cobaltochelatase subunit CobN	334060	237094	254655	71	349956	365124	372087	94	0.000463074	0.000716045	1.32394	0.404842
BP1026B_I1726	cobalamin biosynthesis protein CobW	168215	121329	120675	128	159308	183398	201260	169	0.00592443	0.00799798	1.32031	0.400879
BP1026B_I1727	high affinity nickel transporter	202844	170623	179938	173	190344	202186	203194	186	8.64878e-07	1.89228e-06	1.07514	0.104531
predicted RNA	-	30077	15438	19352	441	17082	22992	36336	519	0.00017999	0.000291332	1.17687	0.234956
BP1026B_I1728	cobalamin biosynthesis protein CbiG	1927	258	687	2	1387	1363	1796	3	0.633779	0.656414	1.5	0.584963
BP1026B_I1729	cob(I)yrinic acid a,c-diamide adenosyltransferase	26301	19760	21603	37	22748	22533	21041	36	3.72086e-08	9.81367e-08	0.972973	-0.0395284
BP1026B_I1730	cobyrinic acid A,C-diamide synthase	18967	6781	10144	7	12186	14264	19062	9	0.00437324	0.00599562	1.28571	0.36257
BP1026B_I1731	pyoverdine synthetase F	6414	8246	8465	9	6924	8559	7601	9	3.35015e-07	7.78965e-07	1	0
BP1026B_I1732	TonB-dependent siderophore receptor	8379	9214	9441	4	10199	8579	9129	4	2.45767e-06	5.04417e-06	1	0
BP1026B_I1733	l-ornithine 5-monooxygenase	1264	1046	1177	0	1324	1828	2088	1	0.746254	0.763813	#DIV/0!	#DIV/0!
BP1026B_I1734	pyoverdine synthetase D	4532	2292	2029	0	3635	5160	5927	0	0.971683	0.974639	#DIV/0!	#DIV/0!
BP1026B_I1735	siderophore malleobactin non-ribosomal peptide synthetase MbaJ	5315	2473	3696	0	5146	6078	6753	0	0.287758	0.313426	#DIV/0!	#DIV/0!
BP1026B_I1736	cyclic peptide ABC transporter ATP-binding protein	3220	3550	2928	1	3247	3526	4104	2	0.0010077	0.00149261	2	1
BP1026B_I1737	hypothetical protein	9478	8095	8144	14	7656	6139	7187	12	1.63328e-12	7.36565e-12	0.857143	-0.222392
BP1026B_I1738	iron compound ABC transporter substrate-binding protein	1031	632	588	0	820	1083	1251	1	0.737568	0.755787	#DIV/0!	#DIV/0!
BP1026B_I1739	ferric iron reductase protein FhuF	379	192	152	0	262	131	438	0	0.547006	0.572601	#DIV/0!	#DIV/0!
BP1026B_I1740	iron-hydroxamate transporter permease subunit	2193	1313	1404	0	2527	2628	1986	1	0.342081	0.368621	#DIV/0!	#DIV/0!
BP1026B_I1741	iron compound ABC transporter ATP-binding protein	1540	994	803	1	1526	1393	1199	1	0.0961084	0.110972	1	0
BP1026B_I1742	SyrP-like protein	2024	1865	1731	1	2068	1334	1807	1	4.8588e-07	1.10234e-06	1	0
BP1026B_I1743	mbtH-like protein	259	188	328	1	109	60	254	0	6.53218e-09	1.90758e-08	0	#NUM!
BP1026B_I1744	extracytoplasmic-function sigma-70 factor	4613	6117	5443	6	5092	6844	4785	7	1.61436e-05	2.98563e-05	1.16667	0.222392
BP1026B_I1745	short chain dehydrogenase	3221	2349	2034	3	2844	2818	3285	3	0.00245323	0.00346182	1	0
predicted RNA	-	5088	7347	6316	568	4574	4345	3824	386	7.44596e-16	5.01522e-15	0.679577	-0.55729
BP1026B_I1746	zinc-binding dehydrogenase family oxidoreductase	16393	22150	20590	18	14553	13554	12425	12	7.66174e-21	9.26509e-20	0.666667	-0.584963
BP1026B_I1747	ribose ABC transporter permease	1931	1271	921	1	1646	1762	1692	1	0.0300951	0.037315	1	0
BP1026B_I1748	ribose ABC transporter ATP-binding protein	6457	5163	5594	3	6116	7264	6197	4	0.000226551	0.000363317	1.33333	0.415037
BP1026B_I1749	Xylose ABC transporter, periplasmicxylose-binding protein XylF	2256	1787	2306	2	1966	2470	2249	2	3.9123e-05	6.88389e-05	1	0
BP1026B_I1750	AraC family transcriptional regulator	20300	25740	25780	24	15789	17995	14825	16	2.99401e-21	3.78878e-20	0.666667	-0.584963
BP1026B_I1751	hypothetical protein	705	1006	1044	8	807	847	525	6	1.63346e-07	3.93993e-07	0.75	-0.415037
BP1026B_I1752	hypothetical protein	1814217	2889661	2299022	16210	2227062	2371341	1992984	15257	0.186729	0.208053	0.941209	-0.0874128
BP1026B_I1753	hypothetical protein	108524	138154	129014	176	98009	93724	86668	130	6.38179e-21	7.7925e-20	0.738636	-0.437064
BP1026B_I1754	asparagine synthase	125526	121708	131475	72	131202	129300	113453	71	2.95929e-11	1.15137e-10	0.986111	-0.0201779
BP1026B_I1755	ABC transporter membrane protein	196856	107299	135501	85	152297	158968	166531	92	4.60226e-08	1.20119e-07	1.08235	0.114171
BP1026B_I1756	hypothetical protein	47862	59957	60311	54	37356	35851	36188	35	1.54328e-33	6.23686e-32	0.648148	-0.625604
BP1026B_I1757	hypothetical protein	9679	5048	5220	8	6659	8352	8357	10	0.000309296	0.000488633	1.25	0.321928
BP1026B_I1758	Pi-fimbriae usher protein	40757	32486	31184	14	39963	39039	41985	16	8.32675e-06	1.59947e-05	1.14286	0.192645
BP1026B_I1759	type 1 fimbriae major subunit FimA	177125	178613	176931	346	209543	208044	216005	411	0.00195963	0.00280382	1.18786	0.248366
BP1026B_I1760	Outer membrane efflux protein	111307	59462	76790	53	110827	117820	135076	78	0.0316915	0.0392091	1.4717	0.557482
BP1026B_I1761	multidrug efflux protein	237756	203862	207553	70	249243	254141	247614	81	0.00211267	0.00300904	1.15714	0.210567
BP1026B_I1762	periplasmic multidrug efflux lipoprotein	38494	24928	26526	24	33702	37587	44940	32	0.000717414	0.00108443	1.33333	0.415037
BP1026B_I1763	Transcription repressor of multidrug effluxpump acrAB operon, TetR (AcrR) family	19282	14211	13226	23	19941	24029	27319	35	0.141392	0.159985	1.52174	0.605721
BP1026B_I1764	peptidase	36248	24200	24779	20	33773	36079	36138	24	0.00026101	0.000415493	1.2	0.263034
BP1026B_I1765	amino acid transport system, membrane protein	3698	4331	5033	5	2938	2641	2822	3	6.7333e-22	9.16899e-21	0.6	-0.736966
BP1026B_I1766	binding-protein-dependent transport system inner membrane protein	807	423	568	0	390	881	481	0	0.0026188	0.00368633	#DIV/0!	#DIV/0!
BP1026B_I1767	extracellular solute-binding protein	4758	4691	5234	5	5973	5541	6123	7	0.00172256	0.00248735	1.4	0.485427
BP1026B_I1768	hypothetical protein	847	434	861	0	568	881	841	0	0.0129959	0.0168682	#DIV/0!	#DIV/0!
BP1026B_I1769	hypothetical protein	927	1217	945	2	873	1138	787	2	3.73051e-05	6.58251e-05	1	0
BP1026B_I1770	hypothetical protein	515	50	8	0	304	270	201	0	0.716316	0.735937	#DIV/0!	#DIV/0!
BP1026B_I1771	fimbriae membrane protein	495	640	655	0	613	827	965	0	0.538936	0.56472	#DIV/0!	#DIV/0!
BP1026B_I1772	hypothetical protein	776	837	676	0	965	723	745	0	0.00913655	0.0120639	#DIV/0!	#DIV/0!
BP1026B_I1773	type IV pilus protein	5017	5193	3709	2	4699	5023	5086	3	8.11172e-05	0.000136885	1.5	0.584963
BP1026B_I1774	fimbriae assembly protein	2712	2447	2897	2	2628	2563	1687	1	3.69137e-10	1.24968e-09	0.5	-1
BP1026B_I1775	lipoprotein	1	18	5	0	21	62	16	0	3.21165e-07	7.50943e-07	#DIV/0!	#DIV/0!
BP1026B_I1776	RhcC2	2072	1889	1593	1	1693	1589	1841	1	4.77691e-07	1.08533e-06	1	0
BP1026B_I1777	CpaB family Flp pilus assembly protein	206	48	136	0	194	254	258	0	0.0346992	0.0426354	#DIV/0!	#DIV/0!
BP1026B_I1778	fimbriae assembly protein	441	345	279	0	364	434	537	0	0.540741	0.566327	#DIV/0!	#DIV/0!
BP1026B_I1779	fimbriae assembly protein	9752	8917	10602	50	7782	7730	6271	37	1.8541e-16	1.33957e-15	0.74	-0.434403
BP1026B_I1780	permease	974	436	362	0	639	632	663	0	0.0322367	0.0397971	#DIV/0!	#DIV/0!
BP1026B_I1781	ABC transporter ATP-binding protein	898	763	553	0	817	746	669	0	0.00287493	0.00402517	#DIV/0!	#DIV/0!
BP1026B_I1782	ABC transporter substrate binding protein	9000	6283	6355	6	9283	10351	9862	9	0.0313799	0.0388543	1.5	0.584963
BP1026B_I1783	dicarboxylic acid transporter PcaT	76501	66634	74226	55	65090	62836	61447	48	2.53733e-12	1.12403e-11	0.872727	-0.196397
BP1026B_I1784	SpoVR family protein	224121	352664	310972	175	235861	218454	206473	130	3.29501e-17	2.60276e-16	0.742857	-0.428843
BP1026B_I1785	hypothetical protein	151264	237602	208553	157	185586	182719	172562	142	7.66015e-15	4.54386e-14	0.904459	-0.144874
BP1026B_I1786	protein kinase	872429	1429515	1277894	620	1746842	1681299	1609211	873	0.0111398	0.0145587	1.40806	0.493713
BP1026B_I1788	methyl-accepting chemotaxis protein I	175502	143969	154365	83	163808	174480	185694	92	5.75075e-07	1.28791e-06	1.10843	0.148523
BP1026B_I1789	ribokinase	45902	15738	23534	29	48818	45775	50899	49	0.494883	0.521613	1.68966	0.756729
BP1026B_I1790	ribose operon repressor RbsR	66975	63474	65091	63	64549	62750	67300	62	8.8417e-08	2.22696e-07	0.984127	-0.0230836
BP1026B_I1791	membrane protein component of ABC ribose transporter	29212	25393	26525	26	22801	21703	25117	22	5.51527e-12	2.34942e-11	0.846154	-0.241008
BP1026B_I1792	ABC transporter ATP-binding protein	227330	148549	170510	115	226461	223040	210113	139	0.00657505	0.00883064	1.2087	0.273451
BP1026B_I1793	ribose ABC transporter periplasmic ribose-binding protein	71361	63233	63224	68	56072	58074	57984	59	3.03912e-14	1.67875e-13	0.867647	-0.20482
BP1026B_I1794	transcriptional regulator CysB-like protein	15122	14462	15325	16	17623	18640	18613	20	0.000947464	0.00140938	1.25	0.321928
BP1026B_I1795	sulfate ABC transporter ATP-binding protein	8673	4841	5505	6	8702	9629	10025	8	0.1487	0.16771	1.33333	0.415037
BP1026B_I1796	sulfate transport system permease	4572	4402	4192	5	3835	3929	3314	4	1.6214e-09	5.08841e-09	0.8	-0.321928
BP1026B_I1797	sulfate ABC transporter, permease protein CysT	4976	5976	5600	6	4731	4645	4929	5	9.78683e-09	2.78278e-08	0.833333	-0.263034
BP1026B_I1798	sulfate ABC transporter substrate-binding protein	22850	23221	24964	22	23466	21697	20300	21	8.00491e-10	2.61432e-09	0.954545	-0.0671142
BP1026B_I1800	LexA repressor	72521	45395	51467	79	76864	79283	72761	107	0.0320303	0.0395579	1.35443	0.437686
BP1026B_I1799	hypothetical protein	14480	11828	12905	39	12803	12432	13267	39	1.51697e-07	3.68449e-07	1	0
BP1026B_I1801	hypothetical protein	34796	47941	45076	57	33239	32792	33964	45	2.03728e-18	1.87119e-17	0.789474	-0.341037
BP1026B_I1802	DNA binding protein	61849	86566	79834	154	126433	125909	117990	250	0.25322	0.277593	1.62338	0.698998
BP1026B_I1803	nodulation ABC transporter NodI	19720	22658	20940	23	14004	15199	14177	15	8.21131e-21	9.85357e-20	0.652174	-0.616671
BP1026B_I1804	ABC transporter permease NodJ	25572	26338	28107	31	22914	20265	18749	24	6.46251e-16	4.40491e-15	0.774194	-0.369234
BP1026B_I1805	hypothetical protein	21215	20184	18728	47	18235	19255	16616	42	4.17367e-10	1.40181e-09	0.893617	-0.162271
BP1026B_I1806	hypothetical protein	47882	35237	36805	37	39775	40633	36804	36	1.77029e-10	6.22758e-10	0.972973	-0.0395284
BP1026B_I1807	aldo/keto reductase family oxidoreductase	45267	53538	46503	45	43304	42512	40857	40	1.11695e-15	7.34933e-15	0.888889	-0.169925
BP1026B_I1808	thioesterase family protein	8531	6393	7184	16	7031	6581	6279	15	4.93387e-09	1.46196e-08	0.9375	-0.0931094
BP1026B_I1809	transcriptional regulator	43154	37495	42085	85	44288	44632	41481	91	3.64885e-08	9.63999e-08	1.07059	0.0984037
BP1026B_I1810	sodium:dicarboxylate symporter family protein	40094	41558	40965	31	47781	45209	43214	34	5.44862e-07	1.22594e-06	1.09677	0.133267
BP1026B_I1811	tRNA-dihydrouridine synthase A	20083	20145	18591	20	19154	18281	17187	18	3.00866e-09	9.21127e-09	0.9	-0.152003
BP1026B_I1812	His tRNA	2200	2475	2265	30	2566	2353	1514	28	7.51964e-08	1.907e-07	0.933333	-0.0995357
BP1026B_I1813	hypothetical protein	82405	93046	89812	346	127715	134536	132415	515	0.0358049	0.0439338	1.48844	0.5738
BP1026B_I1814	hypothetical protein	103337	179023	157263	740	169528	169369	162133	843	2.67441e-06	5.46395e-06	1.13919	0.188007
BP1026B_I1815	molybdenum-pterin-binding protein	966	1304	1087	5	1204	806	555	3	4.05094e-09	1.21586e-08	0.6	-0.736966
BP1026B_I1816	aliphatic sulfonates ABC transporter ATP-binding protein	2462	504	1081	1	1918	2692	2551	2	0.408368	0.436001	2	1
BP1026B_I1817	aliphatic sulfonates ABC transporter permease	2233	1199	2012	2	2239	2145	1798	2	0.0012056	0.00176734	1	0
BP1026B_I1818	alkanesulfonate monooxygenase	6113	5877	6162	5	7141	6354	7617	6	0.0003454	0.000542117	1.2	0.263034
BP1026B_I1819	hypothetical protein	7714	6542	7196	15	7088	7186	6485	14	1.93273e-07	4.62262e-07	0.933333	-0.0995357
BP1026B_I1820	3-hydroxyisobutyryl-CoA hydrolase	58488	36487	39311	39	49231	54178	60381	47	0.000189932	0.000306474	1.20513	0.269187
BP1026B_I1821	SMR family multidrug efflux pump	5575	4438	4215	13	3437	3708	3925	10	1.05104e-11	4.33424e-11	0.769231	-0.378512
BP1026B_I1822	hypothetical protein	9658	2816	4140	12	6087	7451	7776	15	0.00531289	0.00721594	1.25	0.321928
BP1026B_I1823	Met tRNA	757	1054	672	10	811	561	667	8	1.9045e-06	3.96208e-06	0.8	-0.321928
BP1026B_I1825	mutT/nudix family protein	34724	46836	43817	76	28164	28947	24375	49	1.55994e-26	3.38113e-25	0.644737	-0.633218
BP1026B_I1824	leucyl/phenylalanyl-tRNA--protein transferase	26952	22127	23283	31	23354	25542	25016	32	3.28565e-07	7.65673e-07	1.03226	0.0458037
BP1026B_I1826	arginyl-tRNA-protein transferase	108627	170472	162782	177	127338	117340	111557	142	8.51697e-21	1.02008e-19	0.80226	-0.317858
BP1026B_I1827	dihydroorotate dehydrogenase 2	18011	15125	17340	17	16654	17536	18969	18	3.07065e-06	6.21673e-06	1.05882	0.0824622
BP1026B_I1828	amino acid ABC transporter substrate-binding protein	74258	80385	80683	98	67099	75100	68628	88	6.65983e-11	2.47433e-10	0.897959	-0.155278
BP1026B_I1829	amino acid ABC transporter permease	19144	21300	19500	28	16008	15363	14538	22	2.3881e-15	1.50949e-14	0.785714	-0.347923
BP1026B_I1830	Gfo/Idh/MocA family oxidoreductase	12560	4751	6270	7	11374	12937	13090	12	0.392573	0.419925	1.71429	0.777608
BP1026B_I1831	GntR family transcriptional regulator	29542	27429	30795	40	33031	34345	34049	47	1.93811e-05	3.55604e-05	1.175	0.232661
BP1026B_I1832	ribose-5-phosphate isomerase A	112760	99657	104919	151	101771	99817	95654	142	6.84933e-11	2.54172e-10	0.940397	-0.0886576
BP1026B_I1833	N-acetylmuramoyl-L-alanine amidase domain-containing protein	25278	21417	24622	26	22137	24045	25311	26	1.33802e-07	3.27652e-07	1	0
BP1026B_I1834	RNA methyltransferase	51415	45418	48629	65	58536	53792	51895	73	3.68483e-06	7.39563e-06	1.12308	0.167457
BP1026B_I1835	ribonuclease R	525024	567755	557640	225	690381	691365	660776	279	0.941511	0.946193	1.24	0.31034
BP1026B_I1836	Leu tRNA	1280	2811	1829	22	2257	2260	1982	24	0.000236474	0.000378552	1.09091	0.125531
BP1026B_I1837	Leu tRNA	89374	141423	114386	1322	138672	129110	104488	1426	2.95066e-08	7.89194e-08	1.07867	0.109252
BP1026B_I1838	methyl-accepting chemotaxis domain-containing protein	11590	13378	12248	7	13115	13392	13302	7	9.8737e-06	1.87648e-05	1	0
BP1026B_I1839	phosphoesterase family protein	5530	7069	6941	4	6810	8168	6217	4	2.80638e-05	5.0375e-05	1	0
BP1026B_I1840	hypothetical protein	3350	2715	2362	1	2533	3593	3434	2	0.00105086	0.00155213	2	1
BP1026B_I1841	sulfate permease family protein	33888	25924	29595	17	27081	30846	30814	17	3.37714e-08	8.96754e-08	1	0
BP1026B_I1842	hypothetical protein	41299	49596	47919	73	32607	33779	28895	50	1.34527e-25	2.66669e-24	0.684932	-0.545968
BP1026B_I1843	acetyltransferase	4021	3349	2487	5	2608	3315	3450	5	4.86609e-07	1.10354e-06	1	0
BP1026B_I1844	major facilitator family transporter	44105	44791	45715	36	40756	38185	36651	31	9.14638e-16	6.0756e-15	0.861111	-0.215729
BP1026B_I1845	TetR family transcriptional regulator	152084	207314	183573	189	223521	215120	193806	220	0.000763562	0.00114975	1.16402	0.219117
BP1026B_I1846	long-chain-fatty-acid--CoA ligase	28378	28324	27356	15	27577	26513	27630	15	1.82955e-08	5.02203e-08	1	0
BP1026B_I1847	hypothetical protein	22338	21490	19390	21	21526	24657	22290	23	6.67862e-06	1.2968e-05	1.09524	0.131245
BP1026B_I1848	hypothetical protein	1663	2052	1962	18	1666	1192	1612	14	1.23559e-10	4.45067e-10	0.777778	-0.36257
BP1026B_I1849	hypothetical protein	11796	8422	10126	37	9464	10848	11920	39	5.55521e-06	1.09118e-05	1.05405	0.0759489
BP1026B_I1850	Hfq protein	60676	78804	72935	108	66367	67372	62704	100	6.48722e-10	2.13761e-09	0.925926	-0.111031
BP1026B_I1851	hypothetical protein	189002	208542	217554	280	177564	169852	159114	230	2.25934e-20	2.58257e-19	0.821429	-0.283793
BP1026B_I1852	sigma-54 dependent transcriptional regulator	124467	94148	100611	76	120050	124553	128180	89	3.69813e-06	7.41757e-06	1.17105	0.227806
BP1026B_I1853	hypothetical protein	28247	28977	28584	15	27707	26529	28360	15	9.96584e-09	2.8324e-08	1	0
BP1026B_I1854	hypothetical protein	3439	2125	1971	6	4569	5135	5465	12	0.100076	0.115384	2	1
BP1026B_I1855	hypothetical protein	20772	17578	20826	21	23263	25036	24803	26	0.000993767	0.00147266	1.2381	0.308122
BP1026B_I1856	hypothetical protein	17531	14672	15122	15	20383	21380	20993	20	0.00739027	0.00985579	1.33333	0.415037
BP1026B_I1857	Flp pilus assembly protein TadB	12546	10160	10334	10	9871	9977	8943	9	7.31626e-11	2.70857e-10	0.9	-0.152003
BP1026B_I1858	type II/IV secretion system protein	72863	59159	64272	48	80375	78613	77987	58	0.000710004	0.00107479	1.20833	0.273018
BP1026B_I1859	fimbriae assembly protein	15553	12969	11610	10	14569	14845	14316	11	2.55036e-05	4.60654e-05	1.1	0.137504
BP1026B_I1860	type II/III secretion system protein	65399	49715	50989	41	56990	61430	62439	45	4.69688e-06	9.28115e-06	1.09756	0.134301
BP1026B_I1861	CpaB family Flp pilus assembly protein	10008	7736	8334	9	7875	7802	9090	9	2.26815e-08	6.15586e-08	1	0
BP1026B_I1862	hypothetical protein	8903	5972	5782	14	12582	10880	11795	25	0.801721	0.816316	1.78571	0.836501
BP1026B_I1863	hypothetical protein	4025	4270	3563	11	4237	4921	4000	12	0.000482144	0.000744246	1.09091	0.125531
BP1026B_I1864	Flp pilus assembly protein, pilin Flp	52751	86992	70447	353	73233	72746	66600	357	2.67681e-07	6.31308e-07	1.01133	0.0162559
BP1026B_I1865	hypothetical protein	622	2028	1564	10	1189	1400	1269	9	8.4384e-06	1.61992e-05	0.9	-0.152003
BP1026B_I1866	hypothetical protein	486	1707	1181	9	941	1018	920	7	1.57678e-06	3.30997e-06	0.777778	-0.36257
BP1026B_I1867	hypothetical protein	1906	680	905	0	1476	1726	3064	1	0.239564	0.263407	#DIV/0!	#DIV/0!
BP1026B_I1868	lipoprotein	1995	736	1225	1	1659	2206	2349	1	0.831187	0.844398	1	0
BP1026B_I1869	two-partner secretion family protein	15641	15573	14384	9	17486	18615	17519	10	0.000284233	0.000450743	1.11111	0.152003
BP1026B_I1870	hypothetical protein	60415	56337	66148	131	71439	66873	67089	148	7.21985e-05	0.000122928	1.12977	0.17603
BP1026B_I1871	hypothetical protein	7178	5989	6458	15	7833	8034	7804	19	0.00083708	0.00125532	1.26667	0.341037
BP1026B_I1872	ATPase, AFG1 type	51720	47359	45435	43	46205	49848	44453	42	2.69111e-11	1.05423e-10	0.976744	-0.0339473
BP1026B_I1873	dihydrolipoamide dehydrogenase	906818	1065498	1028398	698	1157287	1128716	1095295	787	0.195826	0.217454	1.12751	0.173137
BP1026B_I1874	dihydrolipoamide succinyltransferase	363785	406880	406649	309	554723	546463	502282	422	0.000796969	0.00119804	1.3657	0.449636
predicted RNA	-	10455	564	1680	124	11861	16920	25217	529	1.27216e-18	1.19294e-17	4.26613	2.09293
BP1026B_I1875	2-oxoglutarate dehydrogenase E1 component	1292741	1800810	1707489	558	1916913	1838775	1824110	649	0.0590051	0.0703212	1.16308	0.217953
BP1026B_I1876	GTP-binding protein TypA	90250	101027	97228	52	127318	129222	124848	69	0.000922462	0.0013748	1.32692	0.408085
BP1026B_I1877	MarR family transcriptional regulator	7039	6787	7756	14	7630	6664	7639	14	1.3887e-06	2.94277e-06	1	0
BP1026B_I1878	RND efflux system outer membrane lipoprotein	26547	17520	18815	14	25531	28187	31521	18	0.0110319	0.0144236	1.28571	0.36257
BP1026B_I1879	multidrug resistance protein	30916	30554	29756	24	36475	34175	34848	28	1.5441e-05	2.865e-05	1.16667	0.222392
BP1026B_I1880	EmrB/QacA family drug resistance transporter	26015	28877	31126	18	28718	26570	24802	17	1.38758e-09	4.40092e-09	0.944444	-0.0824622
BP1026B_I1881	tRNA pseudouridine synthase B	44229	31555	33209	39	50032	51462	52956	56	0.0266493	0.0332665	1.4359	0.521953
BP1026B_I1882	ribosome-binding factor A	29422	49643	42580	97	44661	43520	38948	101	1.45698e-08	4.04725e-08	1.04124	0.0582986
BP1026B_I1883	translation initiation factor IF-2	702651	852578	796464	267	1073906	1084190	1045212	364	0.0239807	0.0301516	1.3633	0.447099
BP1026B_I1884	transcription elongation factor NusA	424174	559997	515012	338	523539	505534	463623	337	7.97314e-12	3.33626e-11	0.997041	-0.00427466
BP1026B_I1885	hypothetical protein	63934	108781	94632	192	68649	65869	62328	142	1.44392e-19	1.53041e-18	0.739583	-0.435215
BP1026B_I1887	RNA pseudouridylate synthase family protein	111372	85568	90342	57	114181	119554	128976	72	0.000179582	0.000290747	1.26316	0.337035
BP1026B_I1888	segregation and condensation protein B	196716	186623	188238	139	183487	200679	208311	144	4.91295e-08	1.27749e-07	1.03597	0.0509839
BP1026B_I1886	hypothetical protein	12990	21442	18311	183	14388	14480	11800	141	2.3919e-15	1.51037e-14	0.770492	-0.376148
BP1026B_I1889	OsmT protein	33081	37438	37117	39	30480	31016	25740	32	9.54359e-15	5.5818e-14	0.820513	-0.285402
BP1026B_I1890	hypothetical protein	22122	30983	26635	66	21108	21942	21788	54	5.427e-14	2.913e-13	0.818182	-0.289507
BP1026B_I1891	hypothetical protein	29893	21542	22537	95	24601	27419	31754	108	3.05685e-05	5.45842e-05	1.13684	0.185032
BP1026B_I1892	hypothetical protein	154007	238704	209851	631	172320	164627	156240	516	3.19065e-21	4.02948e-20	0.81775	-0.290269
predicted RNA	-	40889	62130	55988	623	73145	77541	72278	874	0.088583	0.102623	1.40289	0.488401
BP1026B_I1893	hypothetical protein	610461	228858	332665	540	892709	936778	1087873	1345	8.31006e-09	2.37908e-08	2.49074	1.31657
BP1026B_I1894	hypothetical protein	4121964	6996606	6396454	20925	5576806	5483876	5258316	19497	0.31415	0.339868	0.931756	-0.101975
BP1026B_I1895	hypothetical protein	190098	292754	273616	977	237055	217981	212940	863	2.75795e-10	9.49741e-10	0.883316	-0.178998
BP1026B_I1896	lipoprotein	149989	232404	217715	687	111020	108625	102075	368	6.97542e-59	1.01614e-56	0.535662	-0.900604
BP1026B_I1897	hypothetical protein	385730	528634	495804	383	356562	349748	341218	284	1.3408e-21	1.76445e-20	0.741514	-0.431453
BP1026B_I1898	hypothetical protein	1290	945	1329	2	1091	1306	1609	2	0.0106752	0.0139777	1	0
BP1026B_I1899	hypothetical protein	9574	11376	11113	8	9102	8431	7372	6	4.83781e-15	2.93644e-14	0.75	-0.415037
BP1026B_I1900	Pro tRNA	167	378	326	3	258	109	219	2	1.35158e-05	2.52725e-05	0.666667	-0.584963
BP1026B_I1901	hypothetical protein	2274	4159	3723	34	3250	2564	2443	27	1.0429e-11	4.30421e-11	0.794118	-0.332575
BP1026B_I1902	hypothetical protein	38302	64592	56294	44	37499	37908	33769	30	5.22694e-29	1.41738e-27	0.681818	-0.552541
BP1026B_I1903	hypothetical protein	26194	31226	29126	14	30864	31277	28552	15	4.96077e-07	1.12384e-06	1.07143	0.0995357
BP1026B_I1904	MerR family transcriptional regulator	87505	133403	114320	275	101753	99883	88567	238	1.26596e-13	6.51067e-13	0.865455	-0.20847
BP1026B_I1905	integration host factor subunit alpha	47018	50768	46313	121	48308	44728	41480	113	6.62341e-13	3.12653e-12	0.933884	-0.0986843
BP1026B_I1906	phenylalanyl-tRNA synthetase subunit beta	155995	152929	154229	64	174268	179281	165418	71	1.36943e-06	2.90488e-06	1.10938	0.149747
BP1026B_I1907	phenylalanyl-tRNA synthetase subunit alpha	61262	80363	75035	70	57223	56002	53507	54	1.61827e-21	2.12068e-20	0.771429	-0.374396
predicted RNA	-	29045	46235	40088	1039	43110	39021	35579	1060	4.62777e-09	1.37628e-08	1.02021	0.0288686
BP1026B_I1908	50S ribosomal protein L20	712549	1162801	1057256	2715	1107442	1057139	999405	2929	0.212675	0.235412	1.07882	0.109456
BP1026B_I1909	50S ribosomal protein L35	271132	476433	461345	2035	489786	471764	506203	2470	3.70613e-06	7.43125e-06	1.21376	0.279482
predicted RNA	-	14292	21332	19600	1314	22330	24278	25835	1724	0.00565126	0.00764568	1.31202	0.391794
BP1026B_I1910	translation initiation factor IF-3	274194	455681	407899	1118	285202	274424	250839	796	5.31762e-18	4.62633e-17	0.711986	-0.49008
BP1026B_I1911	threonyl-tRNA synthetase	188746	269654	227426	119	272747	262462	227010	133	0.000398953	0.00062088	1.11765	0.160465
BP1026B_I1912	Val tRNA	1067	2090	1480	20	1650	1643	1395	20	9.86205e-05	0.000164429	1	0
BP1026B_I1913	GTP pyrophosphokinase	180584	157582	158884	74	196469	199104	186795	86	5.66844e-05	9.78696e-05	1.16216	0.216811
BP1026B_I1914	L-PSP family endoribonuclease	36970	46756	47568	123	29439	30804	28630	83	4.66398e-25	8.61804e-24	0.674797	-0.567475
BP1026B_I1915	alpha/beta fold family hydrolase	61911	44419	47701	56	59100	63872	66752	69	0.00250124	0.00352402	1.23214	0.30117
BP1026B_I1916	LysR family transcriptional regulator	19893	8523	11180	14	17693	19841	19011	20	0.0590179	0.0703231	1.42857	0.514573
BP1026B_I1917	hypothetical protein	1455	1882	2402	3	1901	1841	1661	3	7.91059e-07	1.73928e-06	1	0
BP1026B_I1918	polysaccharide deacetylase family protein	7940	9677	8810	8	9317	9228	8459	8	1.59655e-06	3.34587e-06	1	0
BP1026B_I1919	short chain dehydrogenase	1403	258	743	1	960	1779	1035	1	0.537951	0.563783	1	0
BP1026B_I1920	succinyl-CoA:3-ketoacid-coenzyme A transferase subunit B	614295	754222	707397	1077	678719	659949	566398	989	3.42469e-13	1.66944e-12	0.918292	-0.122976
BP1026B_I1921	3-oxoadipate CoA-succinyl transferase subunit alpha	211264	221754	202782	300	176471	182337	178817	254	2.73118e-18	2.46515e-17	0.846667	-0.240134
BP1026B_I1922	LuxR family transcriptional regulator	56232	62630	63766	111	63287	62750	62204	114	4.69134e-07	1.06783e-06	1.02703	0.0384741
BP1026B_I1923	lipoprotein	12833	15293	14960	9	16008	14211	13330	9	7.17348e-07	1.58836e-06	1	0
BP1026B_I1924	hypothetical protein	773	1233	1087	5	1011	1576	901	6	0.0287598	0.0357498	1.2	0.263034
BP1026B_I1925	hypothetical protein	57032	53150	53980	50	60309	61503	62900	57	3.92504e-05	6.90437e-05	1.14	0.189034
BP1026B_I1926	thioesterase family protein	88616	95733	99781	219	109897	112727	115814	261	2.25134e-05	4.09596e-05	1.19178	0.253119
BP1026B_I1927	short chain dehydrogenase	100306	124137	114060	125	122726	126073	116092	135	3.58692e-08	9.49238e-08	1.08	0.111031
BP1026B_I1928	electron transfer flavoprotein-ubiquinone oxidoreductase	439763	534674	500320	281	538551	563468	537977	313	2.80495e-08	7.52149e-08	1.11388	0.155593
BP1026B_I1929	chorismate synthase	238788	161895	182308	175	216746	223039	268155	212	0.0114466	0.0149379	1.21143	0.276709
BP1026B_I1930	acyltransferase family protein	271366	212154	230743	123	233248	236446	212290	117	1.56583e-07	3.79126e-07	0.95122	-0.0721498
BP1026B_I1931	hypothetical protein	273887	399868	363824	743	224137	222388	195587	460	5.90203e-29	1.5732e-27	0.619112	-0.691728
BP1026B_I1932	hypothetical protein	64218	70808	65416	208	70881	73866	70295	223	6.42282e-06	1.2514e-05	1.07212	0.10046
BP1026B_I1934	ribonuclease BN	98137	79246	72610	63	106484	103377	99573	78	0.000358652	0.000561368	1.2381	0.308122
BP1026B_I1933	flavodoxin	12378	6034	7195	14	8063	9620	11133	15	9.52232e-05	0.000159061	1.07143	0.0995357
BP1026B_I1935	hypothetical protein	16656	8771	10854	26	16202	17205	19279	39	0.0858807	0.0996032	1.5	0.584963
BP1026B_I1936	oxidoreductase, FAD-binding protein	114986	118003	121727	83	109768	113929	118205	80	1.95057e-11	7.78736e-11	0.963855	-0.0531113
BP1026B_I1937	Ser/Thr protein phosphatase family protein	113243	102862	109089	108	116171	114153	114464	115	2.48088e-08	6.69548e-08	1.06481	0.0906025
BP1026B_I1938	hypothetical protein	2007	1526	1632	9	1439	1503	1442	8	2.98718e-08	7.9828e-08	0.888889	-0.169925
BP1026B_I1939	transcriptional regulator	51819	45530	44020	50	44282	46037	47003	48	2.60713e-11	1.02389e-10	0.96	-0.0588937
BP1026B_I1940	hypothetical protein	1212	2384	1735	15	1052	1344	1155	10	1.14539e-14	6.63313e-14	0.666667	-0.584963
BP1026B_I1941	RND efflux system, outer membrane lipoprotein, NodT family protein	7555	6770	5835	3	7087	6358	6709	3	1.2028e-06	2.56969e-06	1	0
BP1026B_I1942	fusaric acid resistance protein	14222	11275	11484	5	12814	14093	13209	6	1.83015e-05	3.36684e-05	1.2	0.263034
BP1026B_I1943	hypothetical protein	5378	8823	6252	33	6961	7289	6330	33	1.39218e-06	2.94888e-06	1	0
BP1026B_I1944	Fusaric acid resistance protein fusE	17045	15706	15913	18	18165	17406	16426	19	6.86845e-06	1.33201e-05	1.05556	0.0780025
BP1026B_I1945	methyl-accepting chemotaxis protein	232414	160617	183849	114	213702	215771	240600	133	0.00198176	0.00283225	1.16667	0.222392
BP1026B_I1946	fosmidomycin resistance protein	16343	16393	16915	13	17331	17394	16571	13	1.61956e-06	3.39069e-06	1	0
BP1026B_I1947	5'-methylthioadenosine/S-adenosylhomocysteine nucleosidase	65395	67589	63575	83	72143	79483	76168	96	0.000161018	0.000262182	1.15663	0.209923
BP1026B_I1948	DNA helicase II	159103	174731	176646	71	168722	173055	170523	72	1.79846e-10	6.32186e-10	1.01408	0.0201779
BP1026B_I1949	valyl-tRNA synthetase	341909	394959	390522	131	447656	438394	405764	150	2.30463e-07	5.46619e-07	1.14504	0.195396
BP1026B_I1950	UTP-glucose-1-phosphate uridylyltransferase	338484	456296	421291	459	380602	377649	342649	416	4.12019e-13	1.98989e-12	0.906318	-0.141911
BP1026B_I1951	lipoprotein	13529	6479	8196	15	11224	13994	17143	22	0.180165	0.201168	1.46667	0.552541
BP1026B_I1952	sensor histidine kinase	164474	126813	126273	58	152920	158568	162379	65	7.22299e-07	1.59876e-06	1.12069	0.164387
BP1026B_I1953	LysM domain-containing protein	248861	193765	209568	172	234875	238950	237855	188	0.000266865	0.00042406	1.09302	0.128324
BP1026B_I1954	DNA-binding response regulator	196984	282215	255704	336	164680	165054	155184	221	1.69535e-39	1.00185e-37	0.657738	-0.604415
BP1026B_I1955	hypothetical protein	28701	17106	18395	55	19455	23431	26019	59	4.34459e-06	8.62311e-06	1.07273	0.101283
BP1026B_I1956	hypothetical protein	101388	141597	127439	534	124831	116053	100706	492	3.57803e-13	1.73743e-12	0.921348	-0.118181
BP1026B_I1957	homoserine dehydrogenase	10337	4746	4585	6	10104	12283	14964	11	0.511559	0.538013	1.83333	0.874469
BP1026B_I1958	myo-inositol 2-dehydrogenase	18049	9698	9482	12	16099	18705	22291	18	0.191487	0.212937	1.5	0.584963
BP1026B_I1959	SIS domain-containing protein	18031	22703	19184	22	20538	19052	17725	21	1.32517e-08	3.70243e-08	0.954545	-0.0671142
BP1026B_I1960	sugar ABC transporter periplasmic sugar-binding protein	9032	13171	11708	10	10197	11563	9886	9	4.71186e-09	1.39948e-08	0.9	-0.152003
BP1026B_I1961	permease protein of sugar ABC transporter	6129	6756	6667	5	8780	9381	8472	7	0.0282334	0.0351179	1.4	0.485427
BP1026B_I1962	sugar ABC transporter ATP-binding protein	9218	13189	10888	13	9832	10186	9224	12	1.2213e-10	4.40173e-10	0.923077	-0.115477
BP1026B_I1963	iolC protein	11080	8761	8849	4	10771	11734	11568	5	0.000503948	0.000776563	1.25	0.321928
BP1026B_I1964	iolD protein	4319	4216	3599	2	4210	4682	3966	2	0.000121933	0.000201102	1	0
BP1026B_I1965	hypothetical protein	7191	2989	4205	5	6504	6275	8039	7	0.0674521	0.0795406	1.4	0.485427
BP1026B_I1966	iolB protein	16047	15670	16119	19	13814	12472	14153	16	6.47667e-12	2.73936e-11	0.842105	-0.247928
BP1026B_I1967	Branched-chain amino acid transport ATP-bindingprotein LivF	9064	2069	3866	7	6974	8990	13335	13	0.532353	0.558289	1.85714	0.893085
BP1026B_I1968	ABC-transporter	75876	44467	51912	24	58852	63048	64970	26	7.49713e-06	1.44855e-05	1.08333	0.115477
BP1026B_I1969	branched amino acid transport system, membrane protein	12837	13074	12884	13	10622	10587	8905	10	4.76597e-15	2.89564e-14	0.769231	-0.378512
BP1026B_I1970	thioesterase family protein	31903	23323	24458	50	16543	17422	16596	31	3.13676e-25	5.91826e-24	0.62	-0.68966
BP1026B_I1971	alcohol dehydrogenase	132620	69254	82704	82	101390	110898	132758	100	4.46428e-05	7.80349e-05	1.21951	0.286304
BP1026B_I1972	hypothetical protein	44675	32297	33718	109	31070	31748	27333	89	6.43615e-15	3.86539e-14	0.816514	-0.292451
BP1026B_I1973	MutT/NUDIX NTP pyrophosphatase	81466	59588	67464	125	62265	64851	63112	114	1.38337e-10	4.94039e-10	0.912	-0.132894
BP1026B_I1974	hypothetical protein	12004	13003	12673	18	8238	8134	7662	11	2.18513e-25	4.22458e-24	0.611111	-0.710493
BP1026B_I1975	hypothetical protein	43311	31793	32508	23	68318	69382	73303	45	0.0556629	0.0666423	1.95652	0.968291
BP1026B_I1976	major facilitator superfamily permease	9023	6064	6214	3	6687	6509	7294	3	1.59122e-07	3.84692e-07	1	0
BP1026B_I1977	hypothetical protein	4747	4672	4406	4	5529	6570	6026	6	0.0132547	0.0171793	1.5	0.584963
[truncated: 4,270 more rows]
